# Supplementary material for: Identification and Validation of Autophagy-Related Genes in Vitiligo
Source: Cells. 2022 Mar 25;11(7):1116. doi: 10.3390/cells11071116 (PMC8997611; doi:10.3390/cells11071116)
Supplement: Supplementary file 1 [file cells-11-01116-s001.zip]

Archive with 9 entries (9 files):
- Figure S1.pdf
- Table S1 Human Autophagy-Related Genes (ARGs) Dataset.xls
- Table S2.pdf
- Table S3 Summary of differentially expressed autophagy-related genes enriched canonical pathways in vitiligo.xls
- Table S4 Summary of differentially expressed autophagy-related genes enriched diseases and bio functions in vitiligo.xls
- Table S5 Inflammatory response analysis of differentially expressed autophagy-related genes in vitiligo.xls
- Table S6 Free radical scavenging analysis of differentially expressed autophagy-related genes in vitiligo.xls
- Table S7 Summary of upstream regulator analysis for differentially expressed autophagy-related genes in vitiligo.xls
- Table S8 Summary of enriched molecular network analysis for differentially expressed autophagy-related genes in vitiligo.xls
