# Supplementary material for: Identification and Validation of Autophagy-Related Genes in Vitiligo
Source: Cells. 2022 Mar 25;11(7):1116. doi: 10.3390/cells11071116 (PMC8997611; doi:10.3390/cells11071116)
Supplement: Supplementary file 1 [file cells-11-01116-s001.zip › Table S3 Summary of differentially expressed autophagy-related genes enriched canonical pathways in vitiligo.xls]

## Sheet: Sheet0
© 2000-2022 QIAGEN. All rights reserved.
Title: Summary of differentially expressed autophagy-related genes enriched canonical pathways in vitiligo
Ingenuity Canonical Pathways	-log(p-value)	Ratio	z-score	Molecules
Autophagy	16.9	0.0605	-0.832	ATG2A,BNIP3,DAPK1,DAPK2,EIF2AK3,FOS,FOXO1,FOXO3,GABARAPL1,GABARAPL2,RGS19,RPTOR,TBK1
Regulation of Cellular Mechanics by Calpain Protease	8.17	0.0674	-2	CAPN2,CAPNS1,ITGA3,ITGA6,ITGB1,ITGB4
Sirtuin Signaling Pathway	7.68	0.0274	0	ATG2A,ATG4C,FOXO1,FOXO3,GABARAPL1,GABARAPL2,RPTOR,TP73
PI3K/AKT Signaling	7.5	0.0352	#NUM!	FOXO1,FOXO3,ITGA3,ITGA6,ITGB1,ITGB4,MAPK8IP1
Neuregulin Signaling	7.45	0.0513	#NUM!	ITGA3,ITGA6,ITGB1,ITGB4,NRG1,NRG2
HER-2 Signaling in Breast Cancer	7.11	0.0308	0.378	FOS,FOXO1,FOXO3,ITGB1,ITGB4,NRG1,RPTOR
Osteoarthritis Pathway	7	0.0297	0.447	CASP4,FOXO3,ITGA3,ITGA6,ITGB1,ITGB4,SPHK1
PTEN Signaling	6.81	0.04	2	FOXO1,FOXO3,ITGA3,ITGA6,ITGB1,ITGB4
Integrin Signaling	5.91	0.0282	-2.449	CAPN2,CAPNS1,ITGA3,ITGA6,ITGB1,ITGB4
HGF Signaling	5.62	0.0379	#NUM!	FOS,ITGA3,ITGA6,ITGB1,ITGB4
Wound Healing Signaling Pathway	5.49	0.0238	0.816	FOS,ITGA3,ITGA6,ITGB1,ITGB4,TNFSF10
Caveolar-mediated Endocytosis Signaling	5.16	0.0533	#NUM!	ITGA3,ITGA6,ITGB1,ITGB4
Actin Nucleation by ARP-WASP Complex	4.79	0.043	#NUM!	ITGA3,ITGA6,ITGB1,ITGB4
ERBB Signaling	4.77	0.0426	0	FOS,FOXO1,NRG1,NRG2
RHOGDI Signaling	4.59	0.0233	#NUM!	DLC1,ITGA3,ITGA6,ITGB1,ITGB4
ERK/MAPK Signaling	4.58	0.0231	#NUM!	FOS,ITGA3,ITGA6,ITGB1,ITGB4
Paxillin Signaling	4.53	0.037	#NUM!	ITGA3,ITGA6,ITGB1,ITGB4
Regulation of Actin-based Motility by Rho	4.41	0.0345	#NUM!	ITGA3,ITGA6,ITGB1,ITGB4
PAK Signaling	4.38	0.0339	#NUM!	ITGA3,ITGA6,ITGB1,ITGB4
AMPK Signaling	4.33	0.0205	#NUM!	EEF2K,FOXO1,FOXO3,RAB11A,RPTOR
Hepatic Fibrosis Signaling Pathway	4.23	0.0143	0	FOS,FOXO1,ITGA3,ITGA6,ITGB1,ITGB4
Signaling by Rho Family GTPases	4.13	0.0187	#NUM!	FOS,ITGA3,ITGA6,ITGB1,ITGB4
RAC Signaling	4.12	0.029	#NUM!	ITGA3,ITGA6,ITGB1,ITGB4
MSP-RON Signaling In Cancer Cells Pathway	4.09	0.0286	1	FOS,ITGA6,ITGB1,ITGB4
Molecular Mechanisms of Cancer	4.09	0.0134	#NUM!	FOS,FOXO1,ITGA3,ITGA6,ITGB1,ITGB4
Semaphorin Neuronal Repulsive Signaling Pathway	3.97	0.0265	2	ITGA3,ITGA6,ITGB1,ITGB4
Necroptosis Signaling Pathway	3.9	0.0255	-1	CAPN2,CAPNS1,DAPK1,TNFSF10
ERB2-ERBB3 Signaling	3.78	0.0462	#NUM!	FOXO1,NRG1,NRG2
Agrin Interactions at Neuromuscular Junction	3.68	0.0429	#NUM!	ITGB1,NRG1,NRG2
Regulation of eIF4 and p70S6K Signaling	3.68	0.0223	#NUM!	ITGA3,ITGA6,ITGB1,ITGB4
Clathrin-mediated Endocytosis Signaling	3.56	0.0207	#NUM!	ITGB1,ITGB4,RAB11A,SERPINA1
NF-κB Activation by Viruses	3.55	0.0385	#NUM!	ITGA3,ITGA6,ITGB1
TEC Kinase Signaling	3.48	0.0104	#NUM!	FOS,ITGA3,ITGA6,ITGB1,ITGB4,TNFSF10
Ephrin Receptor Signaling	3.47	0.0197	#NUM!	ITGA3,ITGA6,ITGB1,ITGB4
Sertoli Cell-Sertoli Cell Junction Signaling	3.45	0.0194	#NUM!	ITGA3,ITGA6,ITGB1,ITGB4
Agranulocyte Adhesion and Diapedesis	3.39	0.0187	#NUM!	CX3CL1,ITGA3,ITGA6,ITGB1
Unfolded protein response	3.36	0.0333	#NUM!	EIF2AK3,HSPA5,PPP1R15A
Endoplasmic Reticulum Stress Pathway	3.27	0.0952	#NUM!	EIF2AK3,HSPA5
IGF-1 Signaling	3.18	0.0288	#NUM!	FOS,FOXO1,FOXO3
Actin Cytoskeleton Signaling	3.17	0.0163	#NUM!	ITGA3,ITGA6,ITGB1,ITGB4
CDK5 Signaling	3.06	0.0263	#NUM!	ITGA3,ITGA6,ITGB1
Amyotrophic Lateral Sclerosis Signaling	3.05	0.0261	#NUM!	CAPN2,CAPNS1,GRID1
Role of Tissue Factor in Cancer	3.04	0.0259	#NUM!	ITGA3,ITGA6,ITGB1
Huntington's Disease Signaling	2.94	0.0141	#NUM!	CAPN2,CAPNS1,CASP4,HSPA5
14-3-3-mediated Signaling	2.93	0.0236	#NUM!	FOS,FOXO1,TP73
TNFR2 Signaling	2.9	0.0625	#NUM!	FOS,TBK1
FAK Signaling	2.87	0.00672	-1.134	CAPN2,CAPNS1,FOS,ITGA3,ITGA6,ITGB1,ITGB4
Senescence Pathway	2.86	0.0135	0	CAPN2,CAPNS1,FOXO3,TBK1
Reelin Signaling in Neurons	2.82	0.0216	#NUM!	ITGA3,ITGB1,MAPK8IP1
Insulin Receptor Signaling	2.81	0.0214	#NUM!	FOXO1,FOXO3,RPTOR
Cardiac Hypertrophy Signaling (Enhanced)	2.74	0.00923	#NUM!	ITGA3,ITGA6,ITGB1,ITGB4,TNFSF10
Pulmonary Fibrosis Idiopathic Signaling Pathway	2.71	0.0123	1	FOS,FOXO1,FOXO3,ITGB1
CDC42 Signaling	2.63	0.0087	#NUM!	FOS,ITGA3,ITGA6,ITGB1,ITGB4
nNOS Signaling in Neurons	2.57	0.0426	#NUM!	CAPN2,CAPNS1
Germ Cell-Sertoli Cell Junction Signaling	2.56	0.0175	#NUM!	ITGA3,ITGA6,ITGB1
Erythropoietin Signaling Pathway	2.52	0.0169	#NUM!	FOS,FOXO3,TNFSF10
T Cell Receptor Signaling	2.5	0.00814	0.447	FOS,FOXO3,ITGA3,ITGB1,RPTOR
Tumor Microenvironment Pathway	2.5	0.0168	#NUM!	FOS,FOXO1,FOXO3
Amyloid Processing	2.5	0.0392	#NUM!	CAPN2,CAPNS1
Regulation Of The Epithelial Mesenchymal Transition By Growth Factors Pathway	2.42	0.0156	#NUM!	FOS,FOXO1,TNFSF10
Leukocyte Extravasation Signaling	2.41	0.0155	#NUM!	DLC1,ITGA3,ITGB1
Polyamine Regulation in Colon Cancer	2.39	0.0345	#NUM!	FOS,RPTOR
Cancer Drug Resistance By Drug Efflux	2.39	0.0345	#NUM!	FOXO1,FOXO3
Natural Killer Cell Signaling	2.37	0.0151	#NUM!	HSPA5,ITGB1,TNFSF10
ILK Signaling	2.37	0.015	#NUM!	FOS,ITGB1,ITGB4
Coronavirus Pathogenesis Pathway	2.35	0.0148	#NUM!	EIF2AK3,FOS,TBK1
Phagosome Formation	2.29	0.00724	-1.342	ITGA3,ITGA6,ITGB1,ITGB4,SPHK1
ERBB4 Signaling	2.25	0.0294	#NUM!	NRG1,NRG2
Cell Cycle: G1/S Checkpoint Regulation	2.25	0.0294	#NUM!	FOXO1,NRG1
EIF2 Signaling	2.23	0.0134	#NUM!	EIF2AK3,HSPA5,PPP1R15A
Systemic Lupus Erythematosus In B Cell Signaling Pathway	2.2	0.00692	2.236	FOS,FOXO1,FOXO3,TBK1,TNFSF10
ERK5 Signaling	2.18	0.027	#NUM!	FOS,FOXO3
Macropinocytosis Signaling	2.16	0.0263	#NUM!	ITGB1,ITGB4
IL-7 Signaling Pathway	2.14	0.0256	#NUM!	FOXO1,FOXO3
IL-3 Signaling	2.13	0.0253	#NUM!	FOS,FOXO1
Thyroid Cancer Signaling	2.13	0.0253	#NUM!	FOS,FOXO1
PDGF Signaling	2.06	0.0233	#NUM!	FOS,SPHK1
Axonal Guidance Signaling	2.03	0.00787	#NUM!	ITGA3,ITGA6,ITGB1,ITGB4
Ceramide Signaling	2.02	0.0222	#NUM!	FOS,SPHK1
Pyroptosis Signaling Pathway	1.99	0.0215	#NUM!	CASP4,FOXO3
Death Receptor Signaling	1.97	0.0208	#NUM!	TBK1,TNFSF10
CLEAR Signaling Pathway	1.95	0.0105	#NUM!	BNIP3,EIF2AK3,RPTOR
VEGF Signaling	1.94	0.0202	#NUM!	FOXO1,FOXO3
Virus Entry via Endocytic Pathways	1.9	0.0192	#NUM!	ITGB1,ITGB4
Apoptosis Signaling	1.9	0.0192	#NUM!	CAPN2,CAPNS1
Neuroinflammation Signaling Pathway	1.82	0.00946	#NUM!	CX3CL1,FOS,TBK1
Sphingosine-1-phosphate Signaling	1.78	0.0167	#NUM!	CASP4,SPHK1
FXR/RXR Activation	1.74	0.0159	#NUM!	FOXO1,SERPINA1
IL-12 Signaling and Production in Macrophages	1.68	0.0147	#NUM!	FOS,SERPINA1
Role of PKR in Interferon Induction and Antiviral Response	1.68	0.0147	#NUM!	FOS,HSPA5
PI3K Signaling in B Lymphocytes	1.64	0.014	#NUM!	FOS,FOXO3
Endocannabinoid Cancer Inhibition Pathway	1.62	0.0136	#NUM!	CASP4,RPTOR
Phospholipase C Signaling	1.61	0.00589	#NUM!	ITGA3,ITGA6,ITGB1,ITGB4
Aryl Hydrocarbon Receptor Signaling	1.55	0.0126	#NUM!	FOS,TP73
Estrogen Receptor Signaling	1.54	0.00735	#NUM!	FOS,FOXO1,FOXO3
Human Embryonic Stem Cell Pluripotency	1.52	0.012	#NUM!	FOXO1,SPHK1
HMGB1 Signaling	1.51	0.012	#NUM!	FOS,TNFSF10
Acute Phase Response Signaling	1.43	0.0108	#NUM!	FOS,SERPINA1
Apelin Cardiac Fibroblast Signaling Pathway	1.43	0.0435	#NUM!	SPHK1
IL-17 Signaling	1.42	0.0107	#NUM!	FOS,TNFSF10
Granulocyte Adhesion and Diapedesis	1.42	0.0106	#NUM!	CX3CL1,ITGB1
Production of Nitric Oxide and Reactive Oxygen Species in Macrophages	1.41	0.0105	#NUM!	FOS,SERPINA1
Endothelin-1 Signaling	1.4	0.0104	#NUM!	CASP4,FOS
IL-17A Signaling in Gastric Cells	1.38	0.0385	#NUM!	FOS
Role of Osteoblasts, Osteoclasts and Chondrocytes in Rheumatoid Arthritis	1.28	0.00893	#NUM!	FOS,FOXO1
Coagulation System	1.25	0.0286	#NUM!	SERPINA1
NRF2-mediated Oxidative Stress Response	1.24	0.00844	#NUM!	EIF2AK3,FOS
Docosahexaenoic Acid (DHA) Signaling	1.22	0.0263	#NUM!	FOXO1
IL-17A Signaling in Fibroblasts	1.22	0.0263	#NUM!	FOS
April Mediated Signaling	1.18	0.0238	#NUM!	FOS
B Cell Activating Factor Signaling	1.17	0.0233	#NUM!	FOS
Glucocorticoid Receptor Signaling	1.16	0.00516	#NUM!	FOS,FOXO3,HSPA5
MIF Regulation of Innate Immunity	1.16	0.0227	#NUM!	FOS
Coronavirus Replication Pathway	1.15	0.0222	#NUM!	BAG3
Role of RIG1-like Receptors in Antiviral Innate Immunity	1.14	0.0217	#NUM!	TBK1
Apelin Pancreas Signaling Pathway	1.14	0.0217	#NUM!	EIF2AK3
iNOS Signaling	1.13	0.0213	#NUM!	FOS
Opioid Signaling Pathway	1.11	0.00714	#NUM!	FOS,RGS19
UVC-Induced MAPK Signaling	1.1	0.0196	#NUM!	FOS
TNFR1 Signaling	1.09	0.0192	#NUM!	FOS
UVB-Induced MAPK Signaling	1.09	0.0192	#NUM!	FOS
EGF Signaling	1.06	0.0182	#NUM!	FOS
Systemic Lupus Erythematosus In T Cell Signaling Pathway	1.06	0.00468	#NUM!	CASP4,FOS,RPTOR
CSDE1 Signaling Pathway	1.06	0.0179	#NUM!	FOS
CD27 Signaling in Lymphocytes	1.05	0.0175	#NUM!	FOS
Endometrial Cancer Signaling	1.03	0.0167	#NUM!	FOXO3
Retinoic acid Mediated Apoptosis Signaling	1.03	0.0167	#NUM!	TNFSF10
GADD45 Signaling	1.03	0.0167	#NUM!	FOXO3
IL-2 Signaling	1.02	0.0164	#NUM!	FOS
Semaphorin Signaling in Neurons	1.01	0.0161	#NUM!	ITGB1
Thrombopoietin Signaling	1.01	0.0159	#NUM!	FOS
PXR/RXR Activation	0.996	0.0154	#NUM!	FOXO1
Activation of IRF by Cytosolic Pattern Recognition Receptors	0.996	0.0154	#NUM!	TBK1
Pyridoxal 5'-phosphate Salvage Pathway	0.987	0.0152	#NUM!	DAPK1
Glutamate Receptor Signaling	0.987	0.0152	#NUM!	GRID1
CD40 Signaling	0.983	0.0149	#NUM!	FOS
G-Protein Coupled Receptor Signaling	0.971	0.00427	#NUM!	FOS,FOXO1,FOXO3
Growth Hormone Signaling	0.959	0.0141	#NUM!	FOS
IL-10 Signaling	0.951	0.0139	#NUM!	FOS
Leptin Signaling in Obesity	0.932	0.0132	#NUM!	FOXO1
GDNF Family Ligand-Receptor Interactions	0.932	0.0132	#NUM!	FOS
TREM1 Signaling	0.924	0.013	#NUM!	ITGB1
Angiopoietin Signaling	0.924	0.013	#NUM!	FOXO1
VDR/RXR Activation	0.921	0.0128	#NUM!	FOXO1
Toll-like Receptor Signaling	0.921	0.0128	#NUM!	FOS
Neurotrophin/TRK Signaling	0.921	0.0128	#NUM!	FOS
Renal Cell Carcinoma Signaling	0.91	0.0125	#NUM!	FOS
Chemokine Signaling	0.91	0.0125	#NUM!	FOS
Estrogen-Dependent Breast Cancer Signaling	0.903	0.0123	#NUM!	FOS
JAK/STAT Signaling	0.9	0.0122	#NUM!	FOS
VEGF Family Ligand-Receptor Interactions	0.889	0.0119	#NUM!	FOS
BAG2 Signaling Pathway	0.889	0.0119	#NUM!	HSPA5
LPS-stimulated MAPK Signaling	0.886	0.0118	#NUM!	FOS
Prolactin Signaling	0.879	0.0116	#NUM!	FOS
Crosstalk between Dendritic Cells and Natural Killer Cells	0.857	0.011	#NUM!	TNFSF10
RANK Signaling in Osteoclasts	0.857	0.011	#NUM!	FOS
Fcγ Receptor-mediated Phagocytosis in Macrophages and Monocytes	0.845	0.0106	#NUM!	RAB11A
Non-Small Cell Lung Cancer Signaling	0.845	0.0106	#NUM!	FOXO3
IL-1 Signaling	0.836	0.0104	#NUM!	FOS
TGF-β Signaling	0.836	0.0104	#NUM!	FOS
p53 Signaling	0.827	0.0102	#NUM!	TP73
Salvage Pathways of Pyrimidine Ribonucleotides	0.827	0.0102	#NUM!	DAPK1
UVA-Induced MAPK Signaling	0.827	0.0102	#NUM!	FOS
ATM Signaling	0.824	0.0101	#NUM!	TP73
Neuropathic Pain Signaling In Dorsal Horn Neurons	0.815	0.0099	#NUM!	FOS
Sumoylation Pathway	0.807	0.00971	#NUM!	FOS
PPAR Signaling	0.793	0.00935	#NUM!	FOS
Prostate Cancer Signaling	0.767	0.00877	#NUM!	FOXO1
Bladder Cancer Signaling	0.759	0.00862	#NUM!	DAPK1
Airway Pathology in Chronic Obstructive Pulmonary Disease	0.754	0.00847	#NUM!	TNFSF10
Cholecystokinin/Gastrin-mediated Signaling	0.75	0.0084	#NUM!	FOS
MSP-RON Signaling In Macrophages Pathway	0.75	0.0084	#NUM!	FOS
p38 MAPK Signaling	0.747	0.00833	#NUM!	EEF2K
Renin-Angiotensin Signaling	0.74	0.0082	#NUM!	FOS
LXR/RXR Activation	0.738	0.00813	#NUM!	SERPINA1
RHOA Signaling	0.735	0.00806	#NUM!	DLC1
Endocannabinoid Developing Neuron Pathway	0.724	0.00787	#NUM!	RPTOR
IL-6 Signaling	0.721	0.00781	#NUM!	FOS
Atherosclerosis Signaling	0.712	0.00763	#NUM!	SERPINA1
p70S6K Signaling	0.71	0.00758	#NUM!	EEF2K
Ferroptosis Signaling Pathway	0.71	0.00758	#NUM!	EIF2AK3
P2Y Purigenic Receptor Signaling Pathway	0.706	0.00752	#NUM!	FOS
Adipogenesis pathway	0.701	0.00741	#NUM!	FOXO1
SNARE Signaling Pathway	0.699	0.00735	#NUM!	RAB11A
Apelin Endothelial Signaling Pathway	0.684	0.00709	#NUM!	FOS
Xenobiotic Metabolism General Signaling Pathway	0.678	0.00699	#NUM!	EIF2AK3
Dilated Cardiomyopathy Signaling Pathway	0.666	0.00676	#NUM!	BAG3
NAD Signaling Pathway	0.658	0.00662	#NUM!	EIF2AK3
Corticotropin Releasing Hormone Signaling	0.658	0.00662	#NUM!	FOS
Relaxin Signaling	0.648	0.00645	#NUM!	FOS
Role of Pattern Recognition Receptors in Recognition of Bacteria and Viruses	0.646	0.00641	#NUM!	TNFSF10
eNOS Signaling	0.638	0.00629	#NUM!	HSPA5
Inhibition of ARE-Mediated mRNA Degradation Pathway	0.633	0.00621	#NUM!	TNFSF10
Aldosterone Signaling in Epithelial Cells	0.625	0.0061	#NUM!	HSPA5
T Cell Exhaustion Signaling Pathway	0.625	0.00353	#NUM!	FOS,FOXO1
CXCR4 Signaling	0.614	0.00592	#NUM!	FOS
Glioblastoma Multiforme Signaling	0.611	0.00585	#NUM!	FOXO1
Tight Junction Signaling	0.595	0.00562	#NUM!	FOS
Hepatic Cholestasis	0.569	0.00524	#NUM!	TNFSF10
GNRH Signaling	0.567	0.00521	#NUM!	FOS
Synaptic Long Term Depression	0.561	0.00513	#NUM!	GRID1
Adrenomedullin signaling pathway	0.553	0.00503	#NUM!	FOS
ID1 Signaling Pathway	0.551	0.005	#NUM!	FOXO3
RAR Activation	0.545	0.0049	#NUM!	FOS
HIF1α Signaling	0.538	0.00481	#NUM!	HSPA5
IL-8 Signaling	0.533	0.00476	#NUM!	FOS
mTOR Signaling	0.53	0.00472	#NUM!	RPTOR
Circadian Rhythm Signaling	0.447	0.00373	#NUM!	RPTOR
Colorectal Cancer Metastasis Signaling	0.442	0.00369	#NUM!	FOS
Insulin Secretion Signaling Pathway	0.441	0.00368	#NUM!	EIF2AK3
Protein Ubiquitination Pathway	0.438	0.00364	#NUM!	HSPA5
Oxytocin Signaling Pathway	0.431	0.00356	#NUM!	FOS
Xenobiotic Metabolism Signaling	0.42	0.00345	#NUM!	EIF2AK3
Role of Macrophages, Fibroblasts and Endothelial Cells in Rheumatoid Arthritis	0.379	0.00305	#NUM!	FOS
Calcium-induced T Lymphocyte Apoptosis	0.273	0.00217	#NUM!	CAPN2
Regulation of IL-2 Expression in Activated and Anergic T Lymphocytes	0.272	0.00217	#NUM!	FOS
CCR5 Signaling in Macrophages	0.249	0.002	#NUM!	FOS
SAPK/JNK Signaling	0.248	0.00199	#NUM!	MAPK8IP1
NUR77 Signaling in T Lymphocytes	0.243	0.00195	#NUM!	TNFSF10
CD28 Signaling in T Helper Cells	0.24	0.00193	#NUM!	FOS
IL-15 Signaling	0.234	0.00189	#NUM!	RPTOR
PKCθ Signaling in T Lymphocytes	0.219	0.00179	#NUM!	FOS
NF-κB Signaling	0.213	0.00175	#NUM!	TBK1
Role of NFAT in Regulation of the Immune Response	0.205	0.0017	#NUM!	FOS
CREB Signaling in Neurons	0.197	0.00165	#NUM!	GRID1
Systemic Lupus Erythematosus Signaling	0	0.00161	#NUM!	FOS
B Cell Receptor Signaling	0	0.00158	#NUM!	FOXO1

## Sheet: Sheet1
© 2000-2022 QIAGEN. All rights reserved.
Title: Summary of differentially expressed autophagy-related genes enriched canonical pathways in vitiligo
Ingenuity Canonical Pathways	-log(p-value)	Ratio	z-score	Molecules
Integrin Signaling	5.91	0.0282	-2.449	CAPN2,CAPNS1,ITGA3,ITGA6,ITGB1,ITGB4
Regulation of Cellular Mechanics by Calpain Protease	8.17	0.0674	-2	CAPN2,CAPNS1,ITGA3,ITGA6,ITGB1,ITGB4
Phagosome Formation	2.29	0.00724	-1.342	ITGA3,ITGA6,ITGB1,ITGB4,SPHK1
FAK Signaling	2.87	0.00672	-1.134	CAPN2,CAPNS1,FOS,ITGA3,ITGA6,ITGB1,ITGB4
Necroptosis Signaling Pathway	3.9	0.0255	-1	CAPN2,CAPNS1,DAPK1,TNFSF10
Autophagy	16.9	0.0605	-0.832	ATG2A,BNIP3,DAPK1,DAPK2,EIF2AK3,FOS,FOXO1,FOXO3,GABARAPL1,GABARAPL2,RGS19,RPTOR,TBK1
Sirtuin Signaling Pathway	7.68	0.0274	0	ATG2A,ATG4C,FOXO1,FOXO3,GABARAPL1,GABARAPL2,RPTOR,TP73
ERBB Signaling	4.77	0.0426	0	FOS,FOXO1,NRG1,NRG2
Hepatic Fibrosis Signaling Pathway	4.23	0.0143	0	FOS,FOXO1,ITGA3,ITGA6,ITGB1,ITGB4
Senescence Pathway	2.86	0.0135	0	CAPN2,CAPNS1,FOXO3,TBK1
HER-2 Signaling in Breast Cancer	7.11	0.0308	0.378	FOS,FOXO1,FOXO3,ITGB1,ITGB4,NRG1,RPTOR
Osteoarthritis Pathway	7	0.0297	0.447	CASP4,FOXO3,ITGA3,ITGA6,ITGB1,ITGB4,SPHK1
T Cell Receptor Signaling	2.5	0.00814	0.447	FOS,FOXO3,ITGA3,ITGB1,RPTOR
Wound Healing Signaling Pathway	5.49	0.0238	0.816	FOS,ITGA3,ITGA6,ITGB1,ITGB4,TNFSF10
MSP-RON Signaling In Cancer Cells Pathway	4.09	0.0286	1	FOS,ITGA6,ITGB1,ITGB4
Pulmonary Fibrosis Idiopathic Signaling Pathway	2.71	0.0123	1	FOS,FOXO1,FOXO3,ITGB1
PTEN Signaling	6.81	0.04	2	FOXO1,FOXO3,ITGA3,ITGA6,ITGB1,ITGB4
Semaphorin Neuronal Repulsive Signaling Pathway	3.97	0.0265	2	ITGA3,ITGA6,ITGB1,ITGB4
Systemic Lupus Erythematosus In B Cell Signaling Pathway	2.2	0.00692	2.236	FOS,FOXO1,FOXO3,TBK1,TNFSF10
PI3K/AKT Signaling	7.5	0.0352	#NUM!	FOXO1,FOXO3,ITGA3,ITGA6,ITGB1,ITGB4,MAPK8IP1
Neuregulin Signaling	7.45	0.0513	#NUM!	ITGA3,ITGA6,ITGB1,ITGB4,NRG1,NRG2
HGF Signaling	5.62	0.0379	#NUM!	FOS,ITGA3,ITGA6,ITGB1,ITGB4
Caveolar-mediated Endocytosis Signaling	5.16	0.0533	#NUM!	ITGA3,ITGA6,ITGB1,ITGB4
Actin Nucleation by ARP-WASP Complex	4.79	0.043	#NUM!	ITGA3,ITGA6,ITGB1,ITGB4
RHOGDI Signaling	4.59	0.0233	#NUM!	DLC1,ITGA3,ITGA6,ITGB1,ITGB4
ERK/MAPK Signaling	4.58	0.0231	#NUM!	FOS,ITGA3,ITGA6,ITGB1,ITGB4
Paxillin Signaling	4.53	0.037	#NUM!	ITGA3,ITGA6,ITGB1,ITGB4
Regulation of Actin-based Motility by Rho	4.41	0.0345	#NUM!	ITGA3,ITGA6,ITGB1,ITGB4
PAK Signaling	4.38	0.0339	#NUM!	ITGA3,ITGA6,ITGB1,ITGB4
AMPK Signaling	4.33	0.0205	#NUM!	EEF2K,FOXO1,FOXO3,RAB11A,RPTOR
Signaling by Rho Family GTPases	4.13	0.0187	#NUM!	FOS,ITGA3,ITGA6,ITGB1,ITGB4
RAC Signaling	4.12	0.029	#NUM!	ITGA3,ITGA6,ITGB1,ITGB4
Molecular Mechanisms of Cancer	4.09	0.0134	#NUM!	FOS,FOXO1,ITGA3,ITGA6,ITGB1,ITGB4
ERB2-ERBB3 Signaling	3.78	0.0462	#NUM!	FOXO1,NRG1,NRG2
Agrin Interactions at Neuromuscular Junction	3.68	0.0429	#NUM!	ITGB1,NRG1,NRG2
Regulation of eIF4 and p70S6K Signaling	3.68	0.0223	#NUM!	ITGA3,ITGA6,ITGB1,ITGB4
Clathrin-mediated Endocytosis Signaling	3.56	0.0207	#NUM!	ITGB1,ITGB4,RAB11A,SERPINA1
NF-κB Activation by Viruses	3.55	0.0385	#NUM!	ITGA3,ITGA6,ITGB1
TEC Kinase Signaling	3.48	0.0104	#NUM!	FOS,ITGA3,ITGA6,ITGB1,ITGB4,TNFSF10
Ephrin Receptor Signaling	3.47	0.0197	#NUM!	ITGA3,ITGA6,ITGB1,ITGB4
Sertoli Cell-Sertoli Cell Junction Signaling	3.45	0.0194	#NUM!	ITGA3,ITGA6,ITGB1,ITGB4
Agranulocyte Adhesion and Diapedesis	3.39	0.0187	#NUM!	CX3CL1,ITGA3,ITGA6,ITGB1
Unfolded protein response	3.36	0.0333	#NUM!	EIF2AK3,HSPA5,PPP1R15A
Endoplasmic Reticulum Stress Pathway	3.27	0.0952	#NUM!	EIF2AK3,HSPA5
IGF-1 Signaling	3.18	0.0288	#NUM!	FOS,FOXO1,FOXO3
Actin Cytoskeleton Signaling	3.17	0.0163	#NUM!	ITGA3,ITGA6,ITGB1,ITGB4
CDK5 Signaling	3.06	0.0263	#NUM!	ITGA3,ITGA6,ITGB1
Amyotrophic Lateral Sclerosis Signaling	3.05	0.0261	#NUM!	CAPN2,CAPNS1,GRID1
Role of Tissue Factor in Cancer	3.04	0.0259	#NUM!	ITGA3,ITGA6,ITGB1
Huntington's Disease Signaling	2.94	0.0141	#NUM!	CAPN2,CAPNS1,CASP4,HSPA5
14-3-3-mediated Signaling	2.93	0.0236	#NUM!	FOS,FOXO1,TP73
TNFR2 Signaling	2.9	0.0625	#NUM!	FOS,TBK1
Reelin Signaling in Neurons	2.82	0.0216	#NUM!	ITGA3,ITGB1,MAPK8IP1
Insulin Receptor Signaling	2.81	0.0214	#NUM!	FOXO1,FOXO3,RPTOR
Cardiac Hypertrophy Signaling (Enhanced)	2.74	0.00923	#NUM!	ITGA3,ITGA6,ITGB1,ITGB4,TNFSF10
CDC42 Signaling	2.63	0.0087	#NUM!	FOS,ITGA3,ITGA6,ITGB1,ITGB4
nNOS Signaling in Neurons	2.57	0.0426	#NUM!	CAPN2,CAPNS1
Germ Cell-Sertoli Cell Junction Signaling	2.56	0.0175	#NUM!	ITGA3,ITGA6,ITGB1
Erythropoietin Signaling Pathway	2.52	0.0169	#NUM!	FOS,FOXO3,TNFSF10
Tumor Microenvironment Pathway	2.5	0.0168	#NUM!	FOS,FOXO1,FOXO3
Amyloid Processing	2.5	0.0392	#NUM!	CAPN2,CAPNS1
Regulation Of The Epithelial Mesenchymal Transition By Growth Factors Pathway	2.42	0.0156	#NUM!	FOS,FOXO1,TNFSF10
Leukocyte Extravasation Signaling	2.41	0.0155	#NUM!	DLC1,ITGA3,ITGB1
Polyamine Regulation in Colon Cancer	2.39	0.0345	#NUM!	FOS,RPTOR
Cancer Drug Resistance By Drug Efflux	2.39	0.0345	#NUM!	FOXO1,FOXO3
Natural Killer Cell Signaling	2.37	0.0151	#NUM!	HSPA5,ITGB1,TNFSF10
ILK Signaling	2.37	0.015	#NUM!	FOS,ITGB1,ITGB4
Coronavirus Pathogenesis Pathway	2.35	0.0148	#NUM!	EIF2AK3,FOS,TBK1
ERBB4 Signaling	2.25	0.0294	#NUM!	NRG1,NRG2
Cell Cycle: G1/S Checkpoint Regulation	2.25	0.0294	#NUM!	FOXO1,NRG1
EIF2 Signaling	2.23	0.0134	#NUM!	EIF2AK3,HSPA5,PPP1R15A
ERK5 Signaling	2.18	0.027	#NUM!	FOS,FOXO3
Macropinocytosis Signaling	2.16	0.0263	#NUM!	ITGB1,ITGB4
IL-7 Signaling Pathway	2.14	0.0256	#NUM!	FOXO1,FOXO3
IL-3 Signaling	2.13	0.0253	#NUM!	FOS,FOXO1
Thyroid Cancer Signaling	2.13	0.0253	#NUM!	FOS,FOXO1
PDGF Signaling	2.06	0.0233	#NUM!	FOS,SPHK1
Axonal Guidance Signaling	2.03	0.00787	#NUM!	ITGA3,ITGA6,ITGB1,ITGB4
Ceramide Signaling	2.02	0.0222	#NUM!	FOS,SPHK1
Pyroptosis Signaling Pathway	1.99	0.0215	#NUM!	CASP4,FOXO3
Death Receptor Signaling	1.97	0.0208	#NUM!	TBK1,TNFSF10
CLEAR Signaling Pathway	1.95	0.0105	#NUM!	BNIP3,EIF2AK3,RPTOR
VEGF Signaling	1.94	0.0202	#NUM!	FOXO1,FOXO3
Virus Entry via Endocytic Pathways	1.9	0.0192	#NUM!	ITGB1,ITGB4
Apoptosis Signaling	1.9	0.0192	#NUM!	CAPN2,CAPNS1
Neuroinflammation Signaling Pathway	1.82	0.00946	#NUM!	CX3CL1,FOS,TBK1
Sphingosine-1-phosphate Signaling	1.78	0.0167	#NUM!	CASP4,SPHK1
FXR/RXR Activation	1.74	0.0159	#NUM!	FOXO1,SERPINA1
IL-12 Signaling and Production in Macrophages	1.68	0.0147	#NUM!	FOS,SERPINA1
Role of PKR in Interferon Induction and Antiviral Response	1.68	0.0147	#NUM!	FOS,HSPA5
PI3K Signaling in B Lymphocytes	1.64	0.014	#NUM!	FOS,FOXO3
Endocannabinoid Cancer Inhibition Pathway	1.62	0.0136	#NUM!	CASP4,RPTOR
Phospholipase C Signaling	1.61	0.00589	#NUM!	ITGA3,ITGA6,ITGB1,ITGB4
Aryl Hydrocarbon Receptor Signaling	1.55	0.0126	#NUM!	FOS,TP73
Estrogen Receptor Signaling	1.54	0.00735	#NUM!	FOS,FOXO1,FOXO3
Human Embryonic Stem Cell Pluripotency	1.52	0.012	#NUM!	FOXO1,SPHK1
HMGB1 Signaling	1.51	0.012	#NUM!	FOS,TNFSF10
Acute Phase Response Signaling	1.43	0.0108	#NUM!	FOS,SERPINA1
Apelin Cardiac Fibroblast Signaling Pathway	1.43	0.0435	#NUM!	SPHK1
IL-17 Signaling	1.42	0.0107	#NUM!	FOS,TNFSF10
Granulocyte Adhesion and Diapedesis	1.42	0.0106	#NUM!	CX3CL1,ITGB1
Production of Nitric Oxide and Reactive Oxygen Species in Macrophages	1.41	0.0105	#NUM!	FOS,SERPINA1
Endothelin-1 Signaling	1.4	0.0104	#NUM!	CASP4,FOS
IL-17A Signaling in Gastric Cells	1.38	0.0385	#NUM!	FOS
Role of Osteoblasts, Osteoclasts and Chondrocytes in Rheumatoid Arthritis	1.28	0.00893	#NUM!	FOS,FOXO1
Coagulation System	1.25	0.0286	#NUM!	SERPINA1
NRF2-mediated Oxidative Stress Response	1.24	0.00844	#NUM!	EIF2AK3,FOS
Docosahexaenoic Acid (DHA) Signaling	1.22	0.0263	#NUM!	FOXO1
IL-17A Signaling in Fibroblasts	1.22	0.0263	#NUM!	FOS
April Mediated Signaling	1.18	0.0238	#NUM!	FOS
B Cell Activating Factor Signaling	1.17	0.0233	#NUM!	FOS
Glucocorticoid Receptor Signaling	1.16	0.00516	#NUM!	FOS,FOXO3,HSPA5
MIF Regulation of Innate Immunity	1.16	0.0227	#NUM!	FOS
Coronavirus Replication Pathway	1.15	0.0222	#NUM!	BAG3
Role of RIG1-like Receptors in Antiviral Innate Immunity	1.14	0.0217	#NUM!	TBK1
Apelin Pancreas Signaling Pathway	1.14	0.0217	#NUM!	EIF2AK3
iNOS Signaling	1.13	0.0213	#NUM!	FOS
Opioid Signaling Pathway	1.11	0.00714	#NUM!	FOS,RGS19
UVC-Induced MAPK Signaling	1.1	0.0196	#NUM!	FOS
TNFR1 Signaling	1.09	0.0192	#NUM!	FOS
UVB-Induced MAPK Signaling	1.09	0.0192	#NUM!	FOS
EGF Signaling	1.06	0.0182	#NUM!	FOS
Systemic Lupus Erythematosus In T Cell Signaling Pathway	1.06	0.00468	#NUM!	CASP4,FOS,RPTOR
CSDE1 Signaling Pathway	1.06	0.0179	#NUM!	FOS
CD27 Signaling in Lymphocytes	1.05	0.0175	#NUM!	FOS
Endometrial Cancer Signaling	1.03	0.0167	#NUM!	FOXO3
Retinoic acid Mediated Apoptosis Signaling	1.03	0.0167	#NUM!	TNFSF10
GADD45 Signaling	1.03	0.0167	#NUM!	FOXO3
IL-2 Signaling	1.02	0.0164	#NUM!	FOS
Semaphorin Signaling in Neurons	1.01	0.0161	#NUM!	ITGB1
Thrombopoietin Signaling	1.01	0.0159	#NUM!	FOS
PXR/RXR Activation	0.996	0.0154	#NUM!	FOXO1
Activation of IRF by Cytosolic Pattern Recognition Receptors	0.996	0.0154	#NUM!	TBK1
Pyridoxal 5'-phosphate Salvage Pathway	0.987	0.0152	#NUM!	DAPK1
Glutamate Receptor Signaling	0.987	0.0152	#NUM!	GRID1
CD40 Signaling	0.983	0.0149	#NUM!	FOS
G-Protein Coupled Receptor Signaling	0.971	0.00427	#NUM!	FOS,FOXO1,FOXO3
Growth Hormone Signaling	0.959	0.0141	#NUM!	FOS
IL-10 Signaling	0.951	0.0139	#NUM!	FOS
Leptin Signaling in Obesity	0.932	0.0132	#NUM!	FOXO1
GDNF Family Ligand-Receptor Interactions	0.932	0.0132	#NUM!	FOS
TREM1 Signaling	0.924	0.013	#NUM!	ITGB1
Angiopoietin Signaling	0.924	0.013	#NUM!	FOXO1
VDR/RXR Activation	0.921	0.0128	#NUM!	FOXO1
Toll-like Receptor Signaling	0.921	0.0128	#NUM!	FOS
Neurotrophin/TRK Signaling	0.921	0.0128	#NUM!	FOS
Renal Cell Carcinoma Signaling	0.91	0.0125	#NUM!	FOS
Chemokine Signaling	0.91	0.0125	#NUM!	FOS
Estrogen-Dependent Breast Cancer Signaling	0.903	0.0123	#NUM!	FOS
JAK/STAT Signaling	0.9	0.0122	#NUM!	FOS
VEGF Family Ligand-Receptor Interactions	0.889	0.0119	#NUM!	FOS
BAG2 Signaling Pathway	0.889	0.0119	#NUM!	HSPA5
LPS-stimulated MAPK Signaling	0.886	0.0118	#NUM!	FOS
Prolactin Signaling	0.879	0.0116	#NUM!	FOS
Crosstalk between Dendritic Cells and Natural Killer Cells	0.857	0.011	#NUM!	TNFSF10
RANK Signaling in Osteoclasts	0.857	0.011	#NUM!	FOS
Fcγ Receptor-mediated Phagocytosis in Macrophages and Monocytes	0.845	0.0106	#NUM!	RAB11A
Non-Small Cell Lung Cancer Signaling	0.845	0.0106	#NUM!	FOXO3
IL-1 Signaling	0.836	0.0104	#NUM!	FOS
TGF-β Signaling	0.836	0.0104	#NUM!	FOS
p53 Signaling	0.827	0.0102	#NUM!	TP73
Salvage Pathways of Pyrimidine Ribonucleotides	0.827	0.0102	#NUM!	DAPK1
UVA-Induced MAPK Signaling	0.827	0.0102	#NUM!	FOS
ATM Signaling	0.824	0.0101	#NUM!	TP73
Neuropathic Pain Signaling In Dorsal Horn Neurons	0.815	0.0099	#NUM!	FOS
Sumoylation Pathway	0.807	0.00971	#NUM!	FOS
PPAR Signaling	0.793	0.00935	#NUM!	FOS
Prostate Cancer Signaling	0.767	0.00877	#NUM!	FOXO1
Bladder Cancer Signaling	0.759	0.00862	#NUM!	DAPK1
Airway Pathology in Chronic Obstructive Pulmonary Disease	0.754	0.00847	#NUM!	TNFSF10
Cholecystokinin/Gastrin-mediated Signaling	0.75	0.0084	#NUM!	FOS
MSP-RON Signaling In Macrophages Pathway	0.75	0.0084	#NUM!	FOS
p38 MAPK Signaling	0.747	0.00833	#NUM!	EEF2K
Renin-Angiotensin Signaling	0.74	0.0082	#NUM!	FOS
LXR/RXR Activation	0.738	0.00813	#NUM!	SERPINA1
RHOA Signaling	0.735	0.00806	#NUM!	DLC1
Endocannabinoid Developing Neuron Pathway	0.724	0.00787	#NUM!	RPTOR
IL-6 Signaling	0.721	0.00781	#NUM!	FOS
Atherosclerosis Signaling	0.712	0.00763	#NUM!	SERPINA1
p70S6K Signaling	0.71	0.00758	#NUM!	EEF2K
Ferroptosis Signaling Pathway	0.71	0.00758	#NUM!	EIF2AK3
P2Y Purigenic Receptor Signaling Pathway	0.706	0.00752	#NUM!	FOS
Adipogenesis pathway	0.701	0.00741	#NUM!	FOXO1
SNARE Signaling Pathway	0.699	0.00735	#NUM!	RAB11A
Apelin Endothelial Signaling Pathway	0.684	0.00709	#NUM!	FOS
Xenobiotic Metabolism General Signaling Pathway	0.678	0.00699	#NUM!	EIF2AK3
Dilated Cardiomyopathy Signaling Pathway	0.666	0.00676	#NUM!	BAG3
NAD Signaling Pathway	0.658	0.00662	#NUM!	EIF2AK3
Corticotropin Releasing Hormone Signaling	0.658	0.00662	#NUM!	FOS
Relaxin Signaling	0.648	0.00645	#NUM!	FOS
Role of Pattern Recognition Receptors in Recognition of Bacteria and Viruses	0.646	0.00641	#NUM!	TNFSF10
eNOS Signaling	0.638	0.00629	#NUM!	HSPA5
Inhibition of ARE-Mediated mRNA Degradation Pathway	0.633	0.00621	#NUM!	TNFSF10
Aldosterone Signaling in Epithelial Cells	0.625	0.0061	#NUM!	HSPA5
T Cell Exhaustion Signaling Pathway	0.625	0.00353	#NUM!	FOS,FOXO1
CXCR4 Signaling	0.614	0.00592	#NUM!	FOS
Glioblastoma Multiforme Signaling	0.611	0.00585	#NUM!	FOXO1
Tight Junction Signaling	0.595	0.00562	#NUM!	FOS
Hepatic Cholestasis	0.569	0.00524	#NUM!	TNFSF10
GNRH Signaling	0.567	0.00521	#NUM!	FOS
Synaptic Long Term Depression	0.561	0.00513	#NUM!	GRID1
Adrenomedullin signaling pathway	0.553	0.00503	#NUM!	FOS
ID1 Signaling Pathway	0.551	0.005	#NUM!	FOXO3
RAR Activation	0.545	0.0049	#NUM!	FOS
HIF1α Signaling	0.538	0.00481	#NUM!	HSPA5
IL-8 Signaling	0.533	0.00476	#NUM!	FOS
mTOR Signaling	0.53	0.00472	#NUM!	RPTOR
Circadian Rhythm Signaling	0.447	0.00373	#NUM!	RPTOR
Colorectal Cancer Metastasis Signaling	0.442	0.00369	#NUM!	FOS
Insulin Secretion Signaling Pathway	0.441	0.00368	#NUM!	EIF2AK3
Protein Ubiquitination Pathway	0.438	0.00364	#NUM!	HSPA5
Oxytocin Signaling Pathway	0.431	0.00356	#NUM!	FOS
Xenobiotic Metabolism Signaling	0.42	0.00345	#NUM!	EIF2AK3
Role of Macrophages, Fibroblasts and Endothelial Cells in Rheumatoid Arthritis	0.379	0.00305	#NUM!	FOS
Calcium-induced T Lymphocyte Apoptosis	0.273	0.00217	#NUM!	CAPN2
Regulation of IL-2 Expression in Activated and Anergic T Lymphocytes	0.272	0.00217	#NUM!	FOS
CCR5 Signaling in Macrophages	0.249	0.002	#NUM!	FOS
SAPK/JNK Signaling	0.248	0.00199	#NUM!	MAPK8IP1
NUR77 Signaling in T Lymphocytes	0.243	0.00195	#NUM!	TNFSF10
CD28 Signaling in T Helper Cells	0.24	0.00193	#NUM!	FOS
IL-15 Signaling	0.234	0.00189	#NUM!	RPTOR
PKCθ Signaling in T Lymphocytes	0.219	0.00179	#NUM!	FOS
NF-κB Signaling	0.213	0.00175	#NUM!	TBK1
Role of NFAT in Regulation of the Immune Response	0.205	0.0017	#NUM!	FOS
CREB Signaling in Neurons	0.197	0.00165	#NUM!	GRID1
Systemic Lupus Erythematosus Signaling	0	0.00161	#NUM!	FOS
B Cell Receptor Signaling	0	0.00158	#NUM!	FOXO1
