# Supplementary material for: Identification and Validation of Autophagy-Related Genes in Vitiligo
Source: Cells. 2022 Mar 25;11(7):1116. doi: 10.3390/cells11071116 (PMC8997611; doi:10.3390/cells11071116)
Supplement: Supplementary file 1 [file cells-11-01116-s001.zip › Table S4 Summary of differentially expressed autophagy-related genes enriched diseases and bio functions in vitiligo.xls]

## Sheet: Sheet0
© 2000-2022 QIAGEN. All rights reserved.
Title: Summary of differentially expressed autophagy-related genes enriched diseases and bio functions in vitiligo
Category	p-value	Molecules
Cell Morphology	1.31E-26-1.43E-04	ATG2A,BAG3,BNIP3,CALCOCO2,CAPN2,CAPNS1,CASP4,CX3CL1,DAPK1,DAPK2,DLC1,EEF2K,EIF2AK3,FOS,FOXO1,FOXO3,GABARAPL1,GABARAPL2,GRID1,HSPA5,ITGA3,ITGA6,ITGB1,ITGB4,MAPK8IP1,NRG1,PPP1R15A,RAB11A,RGS19,RPTOR,SERPINA1,SPHK1,TBK1,TNFSF10,TP53INP2,TP73
Cellular Function and Maintenance	1.31E-26-1.17E-04	ATG2A,BAG3,BNIP3,CALCOCO2,CAPN2,CAPNS1,CASP4,CX3CL1,DAPK1,DAPK2,DLC1,EEF2K,EIF2AK3,FOS,FOXO1,FOXO3,GABARAPL1,GABARAPL2,HSPA5,ITGA3,ITGA6,ITGB1,ITGB4,MAPK8IP1,NRG1,NRG2,PEX3,RAB11A,RGS19,RPTOR,SERPINA1,SPHK1,TBK1,TNFSF10,TP53INP2,TP73
Cell Death and Survival	1.18E-15-1.43E-04	BAG3,BNIP3,CAPN2,CAPNS1,CASP4,CX3CL1,DAPK1,DAPK2,DLC1,EEF2K,EIF2AK3,FOS,FOXO1,FOXO3,HSPA5,ITGA3,ITGA6,ITGB1,ITGB4,MAPK8IP1,NRG1,NRG2,PPP1R15A,RAB11A,RPTOR,SERPINA1,SPHK1,TBK1,TNFSF10,TP73
Organismal Injury and Abnormalities	1.46E-15-1.38E-04	ATG2A,ATG4C,BAG3,BNIP3,CALCOCO2,CAPN2,CAPNS1,CASP4,CX3CL1,DAPK1,DAPK2,DLC1,EEF2K,EIF2AK3,FOS,FOXO1,FOXO3,GABARAPL1,GABARAPL2,GRID1,HSPA5,ITGA3,ITGA6,ITGB1,ITGB4,MAPK8IP1,NRG1,NRG2,PEX3,PPP1R15A,RAB11A,RGS19,RPTOR,SERPINA1,SPHK1,TBK1,TNFSF10,TP53INP2,TP73
Protein Synthesis	6.54E-15-1.35E-04	ATG4C,BAG3,CAPN2,CAPNS1,CASP4,DAPK1,EEF2K,EIF2AK3,FOS,FOXO1,FOXO3,HSPA5,ITGB1,MAPK8IP1,NRG1,PPP1R15A,RGS19,SERPINA1,SPHK1,TNFSF10,TP53INP2,TP73
Embryonic Development	1.19E-12-1.43E-04	BNIP3,CAPNS1,CASP4,CX3CL1,DAPK1,DLC1,EEF2K,EIF2AK3,FOS,FOXO1,FOXO3,HSPA5,ITGA3,ITGA6,ITGB1,ITGB4,NRG1,PPP1R15A,RPTOR,SPHK1,TBK1,TNFSF10,TP73
Cellular Assembly and Organization	1.7E-12-1.43E-04	ATG2A,BAG3,BNIP3,CAPN2,CAPNS1,CASP4,CX3CL1,DAPK1,DLC1,EEF2K,EIF2AK3,FOS,FOXO1,FOXO3,GABARAPL1,GABARAPL2,ITGA3,ITGA6,ITGB1,ITGB4,MAPK8IP1,NRG1,NRG2,PEX3,PPP1R15A,RAB11A,RPTOR,SPHK1,TBK1,TNFSF10,TP53INP2,TP73
Cellular Movement	1.4E-11-1.35E-04	BAG3,CAPN2,CAPNS1,CX3CL1,DAPK2,DLC1,FOS,FOXO1,FOXO3,HSPA5,ITGA3,ITGA6,ITGB1,ITGB4,NRG1,PPP1R15A,RPTOR,SERPINA1,SPHK1,TNFSF10,TP53INP2,TP73
Cellular Development	2.27E-11-1.43E-04	BAG3,BNIP3,CAPN2,CAPNS1,CX3CL1,DAPK1,DAPK2,DLC1,EEF2K,EIF2AK3,FOS,FOXO1,FOXO3,HSPA5,ITGA3,ITGA6,ITGB1,ITGB4,MAPK8IP1,NRG1,NRG2,PPP1R15A,RAB11A,RGS19,RPTOR,SERPINA1,SPHK1,TBK1,TNFSF10,TP53INP2,TP73
Cellular Growth and Proliferation	2.27E-11-1.06E-04	BAG3,BNIP3,CALCOCO2,CAPN2,CAPNS1,CX3CL1,DAPK1,DAPK2,DLC1,EEF2K,EIF2AK3,FOS,FOXO1,FOXO3,HSPA5,ITGA3,ITGA6,ITGB1,ITGB4,MAPK8IP1,NRG1,NRG2,PPP1R15A,RAB11A,RPTOR,SERPINA1,SPHK1,TBK1,TNFSF10,TP73
Renal and Urological Disease	4.89E-11-1.23E-04	ATG2A,BNIP3,CALCOCO2,CASP4,DAPK1,DLC1,EEF2K,EIF2AK3,FOS,FOXO1,FOXO3,GABARAPL2,HSPA5,ITGA3,ITGA6,ITGB1,ITGB4,MAPK8IP1,PPP1R15A,RPTOR,SERPINA1,SPHK1,TNFSF10,TP73
Lipid Metabolism	7.8E-11-1.16E-04	BAG3,BNIP3,CAPN2,CX3CL1,EIF2AK3,FOS,FOXO1,FOXO3,HSPA5,ITGA3,ITGA6,ITGB1,NRG1,RPTOR,SERPINA1,SPHK1,TNFSF10,TP73
Small Molecule Biochemistry	7.8E-11-1.16E-04	BAG3,BNIP3,CAPN2,CX3CL1,EIF2AK3,FOS,FOXO1,FOXO3,HSPA5,ITGA3,ITGA6,ITGB1,NRG1,RPTOR,SERPINA1,SPHK1,TNFSF10,TP73
Cardiovascular System Development and Function	1.07E-10-1.43E-04	CAPN2,CAPNS1,CX3CL1,DLC1,EIF2AK3,FOS,FOXO1,FOXO3,HSPA5,ITGA3,ITGA6,ITGB1,ITGB4,NRG1,NRG2,RPTOR,SERPINA1,SPHK1,TNFSF10,TP73
Organismal Survival	1.14E-10-7.59E-08	BAG3,CAPN2,CAPNS1,CASP4,CX3CL1,DLC1,EEF2K,EIF2AK3,FOS,FOXO1,FOXO3,HSPA5,ITGA3,ITGA6,ITGB1,ITGB4,MAPK8IP1,NRG1,NRG2,PPP1R15A,RAB11A,RPTOR,SERPINA1,SPHK1,TBK1,TNFSF10,TP73
Protein Degradation	1.62E-10-1.35E-04	ATG4C,BAG3,CAPN2,CAPNS1,CASP4,FOXO1,FOXO3,HSPA5,ITGB1,RGS19,SERPINA1,SPHK1,TP53INP2,TP73
Nervous System Development and Function	9.14E-10-1.43E-04	CAPNS1,CASP4,CX3CL1,DLC1,EEF2K,EIF2AK3,FOS,FOXO1,FOXO3,GRID1,HSPA5,ITGA3,ITGA6,ITGB1,ITGB4,MAPK8IP1,NRG1,NRG2,PPP1R15A,RAB11A,RPTOR,SPHK1,TP73
Tissue Morphology	9.14E-10-1.43E-04	BAG3,BNIP3,CAPNS1,CASP4,CX3CL1,EIF2AK3,FOS,FOXO1,FOXO3,GRID1,HSPA5,ITGA3,ITGA6,ITGB1,ITGB4,MAPK8IP1,NRG1,NRG2,PPP1R15A,RAB11A,RPTOR,SERPINA1,SPHK1,TNFSF10,TP73
Infectious Diseases	1.65E-09-8.27E-05	BAG3,CASP4,CX3CL1,DAPK2,EIF2AK3,FOS,FOXO3,GABARAPL1,GABARAPL2,HSPA5,ITGA3,ITGB1,NRG1,PPP1R15A,RAB11A,SERPINA1,SPHK1,TBK1,TNFSF10,TP73
Organ Development	2.01E-09-1.43E-04	CAPN2,CAPNS1,CX3CL1,DLC1,EEF2K,FOS,FOXO1,FOXO3,HSPA5,ITGA3,ITGA6,ITGB1,ITGB4,NRG1,SPHK1,TNFSF10,TP73
Skeletal and Muscular System Development and Function	2.01E-09-1.39E-04	CAPN2,CAPNS1,CX3CL1,EIF2AK3,FOS,FOXO1,FOXO3,HSPA5,ITGA3,ITGA6,ITGB1,ITGB4,NRG1,RGS19,RPTOR,SPHK1,TNFSF10,TP73
Tissue Development	2.01E-09-1.43E-04	BNIP3,CAPN2,CAPNS1,CX3CL1,DLC1,EEF2K,EIF2AK3,FOS,FOXO1,FOXO3,HSPA5,ITGA3,ITGA6,ITGB1,ITGB4,MAPK8IP1,NRG1,NRG2,RAB11A,RGS19,RPTOR,SPHK1,TNFSF10,TP53INP2,TP73
Organismal Development	2.6E-09-1.43E-04	BAG3,BNIP3,CAPN2,CAPNS1,CX3CL1,DAPK1,DLC1,EEF2K,EIF2AK3,FOS,FOXO1,FOXO3,GRID1,HSPA5,ITGA3,ITGA6,ITGB1,ITGB4,MAPK8IP1,NRG1,NRG2,PPP1R15A,RPTOR,SPHK1,TNFSF10,TP73
Cell Cycle	2.85E-09-1.16E-04	BAG3,CAPN2,CAPNS1,EEF2K,EIF2AK3,FOS,FOXO1,FOXO3,HSPA5,ITGA6,ITGB1,ITGB4,NRG1,NRG2,PPP1R15A,RPTOR,SPHK1,TNFSF10,TP73
Cancer	3.26E-09-1.38E-04	ATG2A,ATG4C,BAG3,BNIP3,CALCOCO2,CAPN2,CASP4,CX3CL1,DAPK1,DAPK2,DLC1,EEF2K,EIF2AK3,FOS,FOXO1,FOXO3,GABARAPL1,GABARAPL2,GRID1,HSPA5,ITGA3,ITGA6,ITGB1,ITGB4,MAPK8IP1,NRG1,NRG2,PEX3,PPP1R15A,RAB11A,RGS19,RPTOR,SERPINA1,SPHK1,TBK1,TNFSF10,TP53INP2,TP73
Free Radical Scavenging	3.4E-09-3.98E-05	BNIP3,CAPNS1,CX3CL1,EIF2AK3,FOS,FOXO1,FOXO3,ITGA6,ITGB1,ITGB4,NRG1,SERPINA1,TP73
Connective Tissue Development and Function	1.61E-08-1.25E-04	BAG3,BNIP3,CAPN2,CAPNS1,CX3CL1,DAPK1,DLC1,EIF2AK3,FOS,FOXO1,FOXO3,GRID1,HSPA5,ITGA6,ITGB1,NRG1,PPP1R15A,RPTOR,SPHK1,TNFSF10,TP53INP2,TP73
Tumor Morphology	1.77E-08-1.06E-04	BNIP3,CAPN2,DAPK1,EIF2AK3,FOS,FOXO1,FOXO3,HSPA5,ITGA6,ITGB1,ITGB4,NRG1,SPHK1,TNFSF10,TP73
DNA Replication, Recombination, and Repair	2.09E-08-1.78E-05	CAPN2,DAPK1,FOS,FOXO1,ITGB1,MAPK8IP1,NRG1,NRG2,SERPINA1,SPHK1,TNFSF10,TP73
Cell-To-Cell Signaling and Interaction	4.06E-08-1.18E-04	BNIP3,CAPN2,CX3CL1,DAPK1,DLC1,EEF2K,EIF2AK3,FOS,FOXO1,FOXO3,HSPA5,ITGA3,ITGA6,ITGB1,ITGB4,NRG1,NRG2,PPP1R15A,RAB11A,RPTOR,SERPINA1,SPHK1,TBK1,TNFSF10,TP73
Skeletal and Muscular Disorders	6.59E-08-1.39E-04	BAG3,BNIP3,CASP4,DAPK1,EIF2AK3,FOS,FOXO1,FOXO3,ITGA3,ITGA6,ITGB4,NRG1,PPP1R15A,SPHK1,TBK1,TNFSF10,TP73
Post-Translational Modification	8.74E-08-1.35E-04	ATG4C,BAG3,CAPN2,CAPNS1,CASP4,CX3CL1,DAPK1,DAPK2,EEF2K,EIF2AK3,FOXO3,HSPA5,ITGA6,ITGB1,NRG1,RPTOR,SERPINA1,SPHK1,TBK1
Hematological System Development and Function	1.1E-07-1.04E-04	BAG3,CAPNS1,CX3CL1,DAPK2,EIF2AK3,FOS,FOXO1,FOXO3,HSPA5,ITGA3,ITGA6,ITGB1,NRG1,PPP1R15A,RPTOR,SERPINA1,SPHK1,TBK1,TNFSF10
Immune Cell Trafficking	1.1E-07-1.02E-04	CX3CL1,DAPK2,FOS,FOXO1,FOXO3,HSPA5,ITGA3,ITGA6,ITGB1,NRG1,PPP1R15A,RPTOR,SERPINA1,SPHK1,TBK1,TNFSF10
Neurological Disease	1.39E-07-1.43E-04	CAPN2,CAPNS1,CASP4,CX3CL1,DAPK1,EEF2K,EIF2AK3,FOS,FOXO1,FOXO3,HSPA5,ITGA3,ITGA6,ITGB1,ITGB4,MAPK8IP1,NRG1,PPP1R15A,RAB11A,SERPINA1,TBK1,TNFSF10,TP73
Hair and Skin Development and Function	1.42E-07-1.17E-04	BNIP3,CX3CL1,DAPK1,DLC1,EIF2AK3,FOS,FOXO1,FOXO3,ITGA3,ITGA6,ITGB1,ITGB4,NRG1,RPTOR,SPHK1,TNFSF10
Inflammatory Response	3.25E-07-1.18E-04	ATG2A,CASP4,CX3CL1,DAPK1,DAPK2,EIF2AK3,FOS,FOXO1,FOXO3,GABARAPL1,GABARAPL2,HSPA5,ITGA3,ITGA6,ITGB1,NRG1,PPP1R15A,RAB11A,RPTOR,SERPINA1,SPHK1,TBK1,TNFSF10,TP73
Cardiovascular Disease	4E-07-3.3E-05	BAG3,BNIP3,CAPN2,CAPNS1,EIF2AK3,FOXO1,FOXO3,NRG1,PPP1R15A,SPHK1
Reproductive System Disease	6.61E-07-1.21E-04	ATG2A,ATG4C,BNIP3,CALCOCO2,CAPN2,CASP4,CX3CL1,DAPK1,DAPK2,DLC1,EEF2K,EIF2AK3,FOS,FOXO1,FOXO3,GABARAPL1,GABARAPL2,GRID1,HSPA5,ITGA3,ITGA6,ITGB1,ITGB4,MAPK8IP1,NRG1,NRG2,PEX3,PPP1R15A,RGS19,RPTOR,SERPINA1,TBK1,TNFSF10,TP73
Organ Morphology	8.79E-07-1.43E-04	CAPNS1,CX3CL1,EIF2AK3,FOXO1,FOXO3,GRID1,ITGA3,ITGA6,ITGB1,MAPK8IP1,PPP1R15A,RPTOR,SPHK1,TP73
Nutritional Disease	8.87E-07-5.68E-05	EIF2AK3,HSPA5,PPP1R15A,TP73
Digestive System Development and Function	1.11E-06-1.18E-04	BAG3,EIF2AK3,FOS,FOXO1,ITGA3,ITGA6,ITGB1,ITGB4,MAPK8IP1,RPTOR,SPHK1,TP73
Molecular Transport	1.32E-06-1.16E-04	BAG3,CASP4,CX3CL1,EIF2AK3,FOS,FOXO1,FOXO3,HSPA5,ITGA6,NRG1,RPTOR,SERPINA1,SPHK1,TNFSF10,TP73
Hematological Disease	1.33E-06-1.38E-04	BAG3,BNIP3,CAPN2,DAPK1,DLC1,EIF2AK3,FOS,FOXO1,FOXO3,HSPA5,ITGA3,ITGB1,ITGB4,MAPK8IP1,NRG1,NRG2,PPP1R15A,RPTOR,SERPINA1,SPHK1,TNFSF10,TP73
Immunological Disease	1.44E-06-1.38E-04	CAPN2,CASP4,DAPK1,DLC1,EIF2AK3,FOS,FOXO1,FOXO3,HSPA5,ITGA3,ITGB1,ITGB4,MAPK8IP1,NRG1,NRG2,PPP1R15A,RPTOR,SERPINA1,SPHK1,TBK1,TNFSF10,TP73
Renal and Urological System Development and Function	2.69E-06-1.57E-05	DAPK1,DLC1,FOS,FOXO1,FOXO3,ITGA3,ITGA6,ITGB1
Lymphoid Tissue Structure and Development	3.08E-06-1.04E-04	EIF2AK3,FOS,FOXO1,FOXO3,HSPA5,ITGB1,NRG1,RPTOR,SERPINA1,TBK1,TNFSF10
Cellular Compromise	4.38E-06-1.17E-04	BAG3,BNIP3,CX3CL1,DAPK2,EIF2AK3,FOS,GABARAPL2,GRID1,HSPA5,SERPINA1,SPHK1,TBK1,TNFSF10,TP73
Reproductive System Development and Function	4.79E-06-1.25E-04	BAG3,CAPN2,EEF2K,EIF2AK3,FOS,FOXO1,FOXO3,ITGA3,ITGA6,ITGB1,ITGB4,NRG1,SPHK1,TNFSF10,TP73
Gastrointestinal Disease	4.81E-06-1.32E-04	ATG2A,ATG4C,BAG3,BNIP3,CALCOCO2,CAPN2,CASP4,CX3CL1,DAPK1,DAPK2,DLC1,EEF2K,EIF2AK3,FOS,FOXO1,FOXO3,GABARAPL1,GRID1,HSPA5,ITGA3,ITGA6,ITGB1,ITGB4,MAPK8IP1,NRG1,NRG2,PEX3,PPP1R15A,RAB11A,RGS19,RPTOR,SERPINA1,SPHK1,TBK1,TNFSF10,TP53INP2,TP73
Hepatic System Disease	4.81E-06-3.91E-05	ATG4C,CALCOCO2,CASP4,CX3CL1,DLC1,EEF2K,EIF2AK3,FOS,FOXO1,FOXO3,GRID1,HSPA5,ITGA6,ITGB1,ITGB4,MAPK8IP1,NRG1,NRG2,PEX3,PPP1R15A,RGS19,RPTOR,SERPINA1,SPHK1,TBK1,TNFSF10,TP73
Cell-mediated Immune Response	7.05E-06-7.05E-06	ITGA3,ITGA6,ITGB1
Hematopoiesis	7.05E-06-1.17E-04	FOS,FOXO1,ITGA3,ITGA6,ITGB1,RPTOR,TNFSF10
Connective Tissue Disorders	7.85E-06-5.47E-05	CASP4,DAPK1,FOS,FOXO1,FOXO3,GRID1,ITGA3,ITGA6,ITGB4,SPHK1,TBK1,TNFSF10,TP73
Dermatological Diseases and Conditions	7.85E-06-8.05E-05	FOS,ITGA3,ITGA6,ITGB4,SERPINA1
Developmental Disorder	7.85E-06-3.91E-05	FOXO3,ITGA3,ITGA6,ITGB4,SERPINA1
Hereditary Disorder	7.85E-06-3.91E-05	FOXO3,ITGA3,ITGA6,ITGB1,ITGB4,SERPINA1
Inflammatory Disease	7.85E-06-5.47E-05	CASP4,DAPK1,EIF2AK3,FOXO1,FOXO3,HSPA5,ITGB1,NRG1,SPHK1,TBK1,TNFSF10
Endocrine System Disorders	8.99E-06-1.22E-04	ATG2A,ATG4C,BAG3,BNIP3,CAPN2,CASP4,DAPK1,DLC1,EIF2AK3,FOS,FOXO1,FOXO3,GRID1,HSPA5,ITGA3,ITGB4,MAPK8IP1,NRG1,NRG2,PPP1R15A,TNFSF10,TP73
Metabolic Disease	1.29E-05-1.22E-04	BAG3,CASP4,DLC1,EEF2K,EIF2AK3,FOS,FOXO1,FOXO3,HSPA5,MAPK8IP1,RPTOR,SERPINA1,SPHK1,TBK1,TNFSF10,TP73
Psychological Disorders	1.29E-05-6.29E-05	CAPNS1,CASP4,CX3CL1,EEF2K,EIF2AK3,FOS,FOXO3,HSPA5,ITGB4,MAPK8IP1,NRG1,RAB11A,SERPINA1,TBK1,TP73
Behavior	1.36E-05-9.36E-05	CAPNS1,EEF2K,FOS,ITGA3,ITGB1,MAPK8IP1,NRG1,RPTOR
Ophthalmic Disease	1.57E-05-7.28E-05	ITGA3,ITGA6
Visual System Development and Function	1.57E-05-7.28E-05	ITGA3,ITGA6
Gene Expression	2.35E-05-2.35E-05	FOS,FOXO1,FOXO3,NRG1,TNFSF10,TP73
Respiratory Disease	3.91E-05-3.91E-05	FOXO3,ITGA3,ITGA6,SERPINA1
Respiratory System Development and Function	3.91E-05-9.36E-05	ITGA3,ITGA6,ITGB1
Endocrine System Development and Function	5.44E-05-5.44E-05	CX3CL1,EIF2AK3,FOXO1,FOXO3,MAPK8IP1,RPTOR
Cell Signaling	8.74E-05-8.74E-05	CX3CL1,FOS,FOXO1,FOXO3,ITGB1
Drug Metabolism	1.01E-04-1.01E-04	CX3CL1,NRG1,TNFSF10
Protein Trafficking	1.17E-04-1.17E-04	BAG3,HSPA5
Amino Acid Metabolism	1.43E-04-1.43E-04	RPTOR,TP73
