# Supplementary material for: Identification and Validation of Autophagy-Related Genes in Vitiligo
Source: Cells. 2022 Mar 25;11(7):1116. doi: 10.3390/cells11071116 (PMC8997611; doi:10.3390/cells11071116)
Supplement: Supplementary file 1 [file cells-11-01116-s001.zip › Table S5 Inflammatory response analysis of differentially expressed autophagy-related genes in vitiligo.xls]

## Sheet: Sheet0
© 2000-2022 QIAGEN. All rights reserved.
Title: Inflammatory response analysis of differentially expressed autophagy-related genes in vitiligo
Categories	Functions	Diseases or Functions Annotation	p-value	B-H p-value	Predicted Activation State	Activation z-score	Flags	Bias-corrected z-score	Molecules	# Molecules
Cellular Function and Maintenance,Inflammatory Response	phagocytosis	Phagocytosis	3.25e-07	8.97e-06		-0.267		0.116	ATG2A,CX3CL1,GABARAPL1,GABARAPL2,ITGB1,RAB11A,RPTOR,SPHK1,TBK1	9
Inflammatory Response	inflammation	Inflammation of absolute anatomical region	4.25e-07	1.12e-05		1.764		1.522	CASP4,CX3CL1,DAPK1,EIF2AK3,FOS,FOXO3,HSPA5,ITGB1,NRG1,RPTOR,SERPINA1,SPHK1,TBK1,TNFSF10,TP73	15
Cell-To-Cell Signaling and Interaction,Hematological System Development and Function,Immune Cell Trafficking,Inflammatory Response	binding	Binding of CD34+ cells	2.62e-06	5.05e-05					ITGA6,ITGB1	2
Cell Morphology,Cellular Assembly and Organization,Cellular Function and Maintenance,Inflammatory Response	maturation	Maturation of autophagosomes	3.27e-06	5.96e-05					GABARAPL1,GABARAPL2,TBK1	3
Inflammatory Response,Organismal Injury and Abnormalities	inflammation	Inflammation of organ	3.39e-06	6.1e-05	Increased	2.155		1.93	CASP4,CX3CL1,EIF2AK3,FOS,FOXO3,HSPA5,ITGA6,ITGB1,NRG1,RPTOR,SERPINA1,SPHK1,TBK1,TNFSF10,TP73	15
Inflammatory Response	inflammatory response	Inflammatory response	5.23e-06	8.44e-05		-1.254		-1.015	CASP4,CX3CL1,DAPK2,FOS,FOXO3,ITGB1,NRG1,SERPINA1,SPHK1,TBK1,TP73	11
Connective Tissue Disorders,Inflammatory Disease,Inflammatory Response,Organismal Injury and Abnormalities,Skeletal and Muscular Disorders	surgically induced osteoarthritis	Surgically induced osteoarthritis	7.85e-06	0.000114					FOXO1,FOXO3	2
Cell-To-Cell Signaling and Interaction,Hematological System Development and Function,Immune Cell Trafficking,Inflammatory Response	activation	Activation of leukocytes	9.35e-06	0.000132		-0.035		0.255	CX3CL1,FOS,FOXO1,FOXO3,ITGA3,ITGB1,NRG1,SPHK1,TBK1,TNFSF10	10
Cellular Movement,Hematological System Development and Function,Immune Cell Trafficking,Inflammatory Response	cell movement	Cell movement of neutrophils	1.38e-05	0.000177		-1.297		-0.965	CX3CL1,DAPK2,ITGA6,ITGB1,RPTOR,SERPINA1,SPHK1	7
Cellular Movement,Hematological System Development and Function,Immune Cell Trafficking,Inflammatory Response	cell movement	Cell movement of phagocytes	1.8e-05	0.000214		-0.783		-0.431	CX3CL1,DAPK2,HSPA5,ITGA6,ITGB1,PPP1R15A,RPTOR,SERPINA1,SPHK1	9
Cell-To-Cell Signaling and Interaction,Inflammatory Response	immune response	Immune response of macrophages	3.49e-05	0.000358		-1.406		-1.085	CX3CL1,ITGB1,RAB11A,RPTOR,SPHK1	5
Inflammatory Disease,Inflammatory Response,Neurological Disease,Organismal Injury and Abnormalities	encephalitis	Encephalitis	4.78e-05	0.000452		1.4		1.484	CASP4,EIF2AK3,HSPA5,ITGB1,NRG1,TBK1,TNFSF10	7
Cell-To-Cell Signaling and Interaction,Hematological System Development and Function,Immune Cell Trafficking,Inflammatory Response,Nervous System Development and Function	binding	Binding of microglia	5.47e-05	0.000498					ITGA6,ITGB1	2
Inflammatory Response	inflammation	Inflammation of body cavity	7.69e-05	0.000652		1.238		0.971	CASP4,CX3CL1,EIF2AK3,FOS,FOXO3,HSPA5,RPTOR,SERPINA1,SPHK1,TNFSF10,TP73	11
Cell-To-Cell Signaling and Interaction,Hematological System Development and Function,Inflammatory Response	binding	Binding of professional phagocytic cells	7.75e-05	0.000655		-1.299		-1.038	CX3CL1,FOXO1,ITGA6,ITGB1,SERPINA1	5
Cellular Movement,Hematological System Development and Function,Immune Cell Trafficking,Inflammatory Response	cell movement	Cell movement of macrophages	8.61e-05	0.000708		-0.496		-0.284	CX3CL1,HSPA5,ITGB1,PPP1R15A,RPTOR,SPHK1	6
Cellular Movement,Hematological System Development and Function,Immune Cell Trafficking,Inflammatory Response	cellular infiltration	Cellular infiltration by macrophages	9.5e-05	0.000748		-0.068		0.06	HSPA5,ITGB1,PPP1R15A,RPTOR,SPHK1	5
Cellular Movement,Hematological System Development and Function,Immune Cell Trafficking,Inflammatory Response	cellular infiltration	Cellular infiltration by phagocytes	0.000102	0.000795		0.425		0.562	HSPA5,ITGB1,PPP1R15A,RPTOR,SERPINA1,SPHK1	6
Inflammatory Response	memory T cell response	Memory T cell response	0.000117	0.000879					FOXO1,FOXO3	2
Cell-To-Cell Signaling and Interaction,Inflammatory Response	immune response	Immune response of leukocytes	0.000118	0.000886		-0.956		-0.639	CX3CL1,FOXO1,ITGB1,RAB11A,RPTOR,SPHK1	6
