# Supplementary material for: Identification and Validation of Autophagy-Related Genes in Vitiligo
Source: Cells. 2022 Mar 25;11(7):1116. doi: 10.3390/cells11071116 (PMC8997611; doi:10.3390/cells11071116)
Supplement: Supplementary file 1 [file cells-11-01116-s001.zip › Table S6 Free radical scavenging analysis of differentially expressed autophagy-related genes in vitiligo.xls]

## Sheet: Sheet0
© 2000-2022 QIAGEN. All rights reserved.
Title: Free radical scavenging analysis of differentially expressed autophagy-related genes in vitiligo
Categories	Functions	Diseases or Functions Annotation	p-value	B-H p-value	Predicted Activation State	Activation z-score	Flags	Bias-corrected z-score	Molecules	# Molecules
Free Radical Scavenging	synthesis	Synthesis of reactive oxygen species	3.4e-09	2.17e-07		-1.062		-0.847	BNIP3,CAPNS1,CX3CL1,EIF2AK3,FOS,FOXO1,FOXO3,ITGA6,ITGB1,ITGB4,SERPINA1,TP73	12
Free Radical Scavenging,Molecular Transport	accumulation	Accumulation of reactive oxygen species	3.61e-05	0.000367					EIF2AK3,FOXO3,ITGA6,NRG1	4
Free Radical Scavenging	production	Production of reactive oxygen species	3.98e-05	0.000388		-1.309		-1.143	CAPNS1,CX3CL1,EIF2AK3,FOXO1,FOXO3,ITGB4,TP73	7
