# Supplementary material for: Identification and Validation of Autophagy-Related Genes in Vitiligo
Source: Cells. 2022 Mar 25;11(7):1116. doi: 10.3390/cells11071116 (PMC8997611; doi:10.3390/cells11071116)
Supplement: Supplementary file 1 [file cells-11-01116-s001.zip › Table S7 Summary of upstream regulator analysis for differentially expressed autophagy-related genes in vitiligo.xls]

## Sheet: Sheet0
© 2000-2022 QIAGEN. All rights reserved.
Title: Summary of upstream regulator analysis for differentially expressed autophagy-related genes in vitiligo
Upstream Regulator	Expr Log Ratio	Molecule Type	Predicted Activation State	Activation z-score	Flags	p-value of overlap	Target Molecules in Dataset	Mechanistic Network
PI3K (family)		group		0.312		1.69e-11	FOS,FOXO1,FOXO3,HSPA5,ITGA6,ITGB1,TNFSF10,TP73	25 (23)
TP53		transcription regulator		-0.822		7.75e-09	ATG4C,BNIP3,CAPNS1,CASP4,CX3CL1,DAPK1,DLC1,EIF2AK3,FOS,FOXO1,FOXO3,HSPA5,ITGB4,PPP1R15A,SPHK1,TNFSF10,TP73	23 (10)
JUN		transcription regulator		0.994		1.05e-08	CAPN2,CAPNS1,CASP4,CX3CL1,FOS,FOXO3,ITGB1,ITGB4,SPHK1,TP73	24 (21)
NR3C1		ligand-dependent nuclear receptor				4.21e-08	BAG3,CAPN2,CASP4,DAPK2,FOS,FOXO1,FOXO3,NRG2,PPP1R15A,RAB11A,SERPINA1
FOS	0.947	transcription regulator		0.105		4.26e-08	CAPN2,CASP4,DAPK2,FOS,FOXO3,HSPA5,ITGA6,ITGB1,ITGB4,SPHK1	21 (10)
ERK1/2		group		-1.708		5.14e-08	CAPN2,DAPK1,EIF2AK3,FOS,FOXO1,HSPA5,ITGA3,MAPK8IP1	24 (18)
DDIT3		transcription regulator		-0.978		8.39e-08	CASP4,FOXO1,GABARAPL2,HSPA5,PPP1R15A,SERPINA1	25 (15)
FOXO1	-1.106	transcription regulator		-0.303		9.44e-08	BNIP3,DAPK1,FOS,FOXO1,GABARAPL1,HSPA5,ITGA3,PPP1R15A,TNFSF10
TP63		transcription regulator		-1.471		1.13e-07	ATG4C,FOS,FOXO3,ITGA3,ITGA6,ITGB1,ITGB4,TNFSF10,TP73
FOXO3	-0.625	transcription regulator		-0.028		1.24e-07	BNIP3,CASP4,FOS,FOXO1,FOXO3,GABARAPL1,PPP1R15A,TNFSF10	22 (11)
FGF2		growth factor		0.869		1.69e-07	BNIP3,FOS,FOXO1,FOXO3,ITGA3,ITGB1,SERPINA1,SPHK1,TNFSF10	23 (16)
IL2		cytokine		0.656		3.11e-07	CASP4,DAPK1,DAPK2,FOS,FOXO1,FOXO3,HSPA5,ITGA6,ITGB1,TNFSF10	25 (28)
TFRC		transporter		-0.447		4.46e-07	BNIP3,FOS,HSPA5,PPP1R15A,TNFSF10
TGFB1		growth factor		-1.203		4.52e-07	CALCOCO2,CAPNS1,CASP4,CX3CL1,DAPK1,FOS,FOXO1,FOXO3,HSPA5,ITGA3,ITGA6,ITGB1,SERPINA1,SPHK1,TP73	26 (31)
NCK1		kinase				5.72e-07	FOS,HSPA5,PPP1R15A
SMAD3		transcription regulator		-0.428		5.91e-07	DAPK1,FOS,FOXO1,FOXO3,HSPA5,ITGB1,SPHK1	24 (18)
MGAT1		enzyme				7.85e-07	ITGA3,ITGB1,ITGB4
PGR		ligand-dependent nuclear receptor		-1.633		8.11e-07	CAPN2,FOS,FOXO1,ITGA6,ITGB1,ITGB4,SERPINA1	26 (22)
NFKBIA		transcription regulator		1.768		1.02e-06	BNIP3,CASP4,CX3CL1,FOS,HSPA5,ITGA3,ITGB1,TNFSF10	24 (25)
MAP2K1		kinase		-0.733		1.04e-06	FOS,HSPA5,ITGB1,ITGB4,SERPINA1,TNFSF10	24 (19)
A2M		transporter	Inhibited	-2		1.09e-06	EIF2AK3,FOXO1,HSPA5,PPP1R15A
IFNG		cytokine		-0.408		1.1e-06	CALCOCO2,CASP4,CX3CL1,DAPK1,EIF2AK3,FOS,FOXO1,HSPA5,ITGA6,ITGB1,SERPINA1,TNFSF10,TP73	25 (31)
IL1B		cytokine		0.962		1.58e-06	CASP4,CX3CL1,EIF2AK3,FOS,FOXO1,HSPA5,ITGA3,ITGA6,ITGB1,MAPK8IP1,TNFSF10	27 (27)
GFAP		other				2.65e-06	HSPA5,ITGA6,ITGB1
ATF3		transcription regulator		-1.565		3.92e-06	CX3CL1,HSPA5,PPP1R15A,RAB11A,TP73
MFN2		enzyme				4.57e-06	BNIP3,CX3CL1,PPP1R15A
TP73	-1.289	transcription regulator		-1.689		6.06e-06	ATG4C,CASP4,CX3CL1,FOXO3,ITGB4,SERPINA1,TP73
MTM1		phosphatase				7.23e-06	BNIP3,FOXO3,GABARAPL1
FGF4		growth factor				8.31e-06	FOS,FOXO1,FOXO3
SIRT1		transcription regulator	Activated	2.236		1e-05	BNIP3,EIF2AK3,FOXO1,FOXO3,GABARAPL1,HSPA5,TP73	12 (5)
AKT1		kinase		1.181		1.2e-05	FOS,FOXO1,ITGB1,RAB11A,TNFSF10,TP73
CD9		other				1.22e-05	ITGA3,ITGA6,ITGB1
CTSS		peptidase				1.37e-05	CX3CL1,ITGB1,TNFSF10
IPMK		kinase				1.53e-05	CAPNS1,FOS,ITGB1
PRKCD		kinase		0.447		1.9e-05	BNIP3,CX3CL1,FOS,PPP1R15A,SPHK1
MECOM		transcription regulator				2.09e-05	ITGA6,ITGB4,RPTOR
HRAS		enzyme		-1.342		2.13e-05	BNIP3,CAPN2,FOS,FOXO1,ITGA6,ITGB1,ITGB4,TP73	21 (14)
CXCL12		cytokine		0.747		2.61e-05	CX3CL1,FOS,ITGB1,ITGB4,TNFSF10	24 (17)
LSP1		other				2.91e-05	ITGA6,ITGB1
miR-221-3p (and other miRNAs w/seed GCUACAU)		mature microRNA				3.3e-05	FOS,FOXO3,TBK1
TCF4		transcription regulator		-1.633		3.35e-05	BNIP3,CASP4,FOXO1,ITGA3,TBK1,TNFSF10
ARID1A		transcription regulator		1		3.36e-05	ITGA6,ITGB4,NRG1,SERPINA1
BCL2		transporter		0.068		3.75e-05	BNIP3,FOS,ITGB1,SPHK1
Pkc(s)		group		1.215		3.82e-05	FOS,HSPA5,ITGB1,PPP1R15A,TP73	25 (21)
CD40		transmembrane receptor		-1		4.07e-05	CX3CL1,FOS,HSPA5,ITGB1,TNFSF10	24 (30)
NUS1		enzyme				4.37e-05	EIF2AK3,HSPA5
CNGB3		ion channel				4.37e-05	CAPN2,HSPA5
ADAM9		peptidase				4.37e-05	ITGA3,ITGB1
ZYX		other				4.37e-05	FOS,ITGB1
CTNNB1		transcription regulator		-0.133		4.88e-05	CAPNS1,CX3CL1,FOS,ITGA6,ITGB1,NRG1,SERPINA1,TNFSF10,TP73	24 (17)
PDPK1		kinase				5.26e-05	FOXO1,FOXO3,RAB11A
CREB1		transcription regulator		-1.151		5.28e-05	BAG3,BNIP3,FOS,FOXO3,HSPA5,PPP1R15A,TP53INP2
RAC1		enzyme				5.29e-05	FOS,FOXO1,ITGA6,ITGB1
POU5F1		transcription regulator		0.714		6.02e-05	BAG3,BNIP3,DAPK1,SERPINA1,TNFSF10,TP73
ELANE		peptidase				6.06e-05	FOS,HSPA5,SERPINA1
PLAUR		transmembrane receptor				6.48e-05	EIF2AK3,ITGA6,ITGB1
FSH		complex		1.969		6.53e-05	CASP4,CX3CL1,DAPK1,FOS,FOXO1,ITGA3
GAL3ST1		enzyme				8.13e-05	ITGA6,ITGB1
CSNK2A2		kinase				8.13e-05	FOXO3,ITGA6
NOTCH1		transcription regulator		0		9.69e-05	FOS,ITGA6,ITGB1,ITGB4,NRG1
ITGB1	-0.875	transmembrane receptor		0.943		0.000105	FOS,FOXO3,ITGA3,ITGB4
LDL		complex				0.000107	CAPN2,FOS,HSPA5,SPHK1,TNFSF10
NFKBIB		transcription regulator				0.000112	DAPK1,TNFSF10,TP73
SYVN1		transporter	Inhibited	-2		0.000114	ITGA3,ITGA6,ITGB1,ITGB4
HDL		complex				0.000118	CX3CL1,HSPA5,ITGB1
SAFB		other				0.000118	CX3CL1,FOS,TNFSF10
GNAQ		enzyme				0.000123	BNIP3,CX3CL1,FOS,SPHK1
KCNN4		ion channel				0.00013	CX3CL1,FOS
RANBP9		other				0.00013	FOS,TP73
GPAT4		enzyme				0.00013	EIF2AK3,HSPA5
SMAD4		transcription regulator		0		0.00014	DAPK1,FOS,ITGA6,ITGB1,SPHK1	18 (5)
STAT3		transcription regulator		-0.108		0.000157	CASP4,CX3CL1,FOS,ITGA6,ITGB1,SERPINA1,TNFSF10	25 (29)
PI3K (complex)		complex		-0.347		0.000159	FOS,FOXO1,ITGA6,ITGB1,TNFSF10	25 (25)
KRT19		other				0.000159	EIF2AK3,HSPA5
CHRM3		G-protein coupled receptor				0.000159	FOS,ITGA3
mir-378		microRNA				0.000159	FOXO1,FOXO3
miR-378a-3p (and other miRNAs w/seed CUGGACU)		mature microRNA				0.000159	FOXO1,FOXO3
NDRG1		kinase				0.000161	CASP4,EIF2AK3,FOS
GPER1		G-protein coupled receptor				0.000169	FOS,HSPA5,PPP1R15A
EGR2		transcription regulator				0.000175	FOS,HSPA5,MAPK8IP1,TNFSF10
OSMR		transmembrane receptor				0.000178	CASP4,FOS,SERPINA1
RETN		other				0.000178	CX3CL1,FOS,TBK1
Insulin		group		0		0.000179	FOS,FOXO1,HSPA5,ITGA3,ITGA6,PPP1R15A,RPTOR	11 (2)
miR-182-5p (and other miRNAs w/seed UUGGCAA)		mature microRNA				0.000186	FOXO1,FOXO3,ITGB1
ATF6		transcription regulator				0.000186	DAPK1,FOS,HSPA5
INS		other				0.000187	FOS,FOXO1,GABARAPL1,HSPA5
NCOA6		transcription regulator				0.000191	FOS,HSPA5
Mt		group				0.000191	EIF2AK3,HSPA5
CD3E		transmembrane receptor				0.000204	BNIP3,FOS,SPHK1
APP		other				0.000214	FOS,FOXO3,HSPA5,ITGA3,ITGA6,NRG1,TNFSF10,TP73
SNAI2		transcription regulator				0.000223	ITGA3,ITGB1,ITGB4
KPNA2		other				0.000225	CAPN2,ITGA6
Collagen type I (complex)		complex				0.000233	FOXO3,ITGA3,ITGB1
PDGFB		growth factor				0.000233	FOS,FOXO1,FOXO3
ESR2		ligand-dependent nuclear receptor		-1.109		0.000233	CAPN2,FOS,FOXO1,FOXO3,ITGB1,NRG1,SPHK1	26 (19)
MAPK9		kinase				0.00024	FOS,ITGB4,PPP1R15A,SERPINA1
MYC		transcription regulator		0.925		0.00025	CAPN2,CAPNS1,FOS,ITGA3,ITGA6,ITGB1,SERPINA1,TNFSF10,TP73	23 (15)
APOA4		transporter				0.000263	FOS,FOXO1
growth factor		group				0.000263	FOS,SPHK1
GNA14		enzyme				0.000264	BNIP3,CX3CL1,SPHK1
GLI1		transcription regulator		1.633		0.000299	FOS,FOXO1,ITGA3,ITGB4,NRG1,SERPINA1
48s		complex				0.000303	HSPA5,PPP1R15A
SPTLC2		enzyme				0.000303	EIF2AK3,HSPA5
APBB1		transcription regulator				0.000303	CASP4,TP73
miR-96-5p (and other miRNAs w/seed UUGGCAC)		mature microRNA				0.000303	FOXO1,ITGB1
GTF2I		transcription regulator				0.000303	FOS,HSPA5
PDGF BB		complex		-0.078		0.00032	CASP4,FOS,ITGB1,PPP1R15A,SPHK1	24 (15)
RBL1		transcription regulator				0.000322	CASP4,FOS,TP73
PTGS2		enzyme				0.00034	FOS,ITGA6,ITGB4,TNFSF10
OSBPL8		transporter				0.000345	EIF2AK3,HSPA5
NTRK2		kinase				0.00036	DAPK1,FOS,TNFSF10
USP1		peptidase				0.000391	CAPN2,ITGA6
Sos		group				0.000405	DAPK2,FOS,ITGA6,ITGB1
APOE		transporter				0.000409	CAPNS1,FOS,HSPA5,ITGA3,PPP1R15A
IL6		cytokine		-1.174		0.000412	CASP4,FOS,HSPA5,ITGB1,PPP1R15A,SERPINA1,TNFSF10	26 (25)
SMARCB1		transcription regulator				0.000412	BAG3,BNIP3,DAPK1,FOS
FBXO32		enzyme				0.000416	EIF2AK3,HSPA5,ITGA3
BCR (complex)		complex		0.453		0.000428	FOS,FOXO1,HSPA5,ITGB1	25 (26)
LRBA		other				0.00044	FOXO1,FOXO3
HOXB9		transcription regulator				0.00044	NRG1,NRG2
CXCL3		cytokine				0.00044	ITGA6,ITGB1
IRX5		transcription regulator				0.00044	CX3CL1,TNFSF10
EDN1		cytokine				0.000444	FOS,HSPA5,ITGB1,NRG1
CCN1		other				0.000461	ITGA3,ITGB1,TNFSF10
P38 MAPK		group		1.071		0.000462	BNIP3,FOS,HSPA5,ITGB4,TNFSF10	21 (12)
FAS		transmembrane receptor				0.000462	FOS,FOXO1,FOXO3,PPP1R15A,TNFSF10
SP1		transcription regulator		-0.7		0.000467	DLC1,FOS,HSPA5,MAPK8IP1,TNFSF10,TP73
MYOC		other				0.000476	EIF2AK3,HSPA5,ITGB1
SBDS		other				0.000476	FOS,HSPA5,PPP1R15A
PIK3R1		kinase				0.000476	FOS,FOXO1,HSPA5
IRF5		transcription regulator				0.000476	DAPK2,FOXO1,TNFSF10
TMSB4		group				0.000491	ITGA3,ITGB1
Fgfr		group				0.000491	FOS,HSPA5
ITGA6	-0.709	transmembrane receptor				0.000491	ITGA3,ITGB4
S1PR2		G-protein coupled receptor				0.000491	FOS,SPHK1
MDM2		transcription regulator				0.000509	FOXO3,TNFSF10,TP73
PPP1R13L		transcription regulator				0.000545	ITGA3,ITGB1
WWOX		enzyme				0.000545	ITGA3,TP73
NAB2		transcription regulator				0.000545	FOS,TNFSF10
RASSF1		other				0.00056	CASP4,FOS,TBK1
MMP9		peptidase				0.000596	FOS,ITGB1,SERPINA1
Ras homolog		group				0.000601	FOS,ITGB1
EDN3		other				0.000601	FOS,ITGB1
ID2		transcription regulator				0.000617	FOXO1,FOXO3,ITGA3,TNFSF10
TLR4		transmembrane receptor		0.083		0.000625	FOS,HSPA5,SPHK1,TBK1,TNFSF10	27 (19)
PTPRR		phosphatase				0.000633	FOS,ITGB4,NRG2
TGM2		enzyme	Inhibited	-2		0.000648	BNIP3,DAPK2,ITGA6,ITGB4
TRIM2		enzyme				0.000661	ITGB1,ITGB4
MAPK8IP1	-1.415	other				0.000661	FOS,MAPK8IP1
GPNMB		enzyme				0.000661	FOS,ITGB1
Immunoglobulin		complex				0.000664	CASP4,EIF2AK3,FOS,FOXO1,FOXO3,SPHK1,TNFSF10
Pdgf (complex)		complex				0.000712	FOS,FOXO1,FOXO3
FAM3B		cytokine				0.000723	CASP4,DAPK2
CCK		other				0.000723	FOS,HSPA5
MPZ		other				0.000723	HSPA5,PPP1R15A
CSNK2A1		kinase				0.000723	ITGA3,ITGB4
F2R		G-protein coupled receptor				0.000754	CASP4,FOS,ITGA6
CGA		other				0.000775	FOXO1,HSPA5,TP53INP2
STAT1		transcription regulator		1.501		0.000778	CASP4,CX3CL1,FOS,FOXO1,TNFSF10	24 (20)
Ikb		group				0.000788	HSPA5,TP73
UHRF2		enzyme				0.000788	FOXO1,FOXO3
P2RX7		ion channel				0.000788	CAPN2,TNFSF10
LILRB1		transmembrane receptor				0.000788	FOXO3,ITGB1
REL		transcription regulator				0.000809	FOS,FOXO3,PPP1R15A,TNFSF10
FGFR1		kinase				0.000819	EIF2AK3,FOS,HSPA5
EGF		growth factor		-0.625		0.00082	EIF2AK3,FOS,ITGB1,NRG1,SERPINA1,SPHK1	17 (5)
Growth hormone		group		1.9		0.000822	CX3CL1,FOS,PPP1R15A,TNFSF10	24 (19)
NFkB (complex)		complex		0.124		0.000833	CAPNS1,CASP4,CX3CL1,FOS,ITGB1,TNFSF10	24 (27)
CCL3		cytokine				0.000855	FOS,ITGB1
VIM		other				0.000855	ITGB1,ITGB4
USP19		peptidase				0.000855	BNIP3,FOXO3
SDCBP		enzyme				0.000855	ITGA6,ITGB4
CD24		other				0.000865	FOS,PPP1R15A,SPHK1
BAG1		other				0.000926	FOS,TP73
EPAS1		transcription regulator				0.00094	BNIP3,FOS,HSPA5,SPHK1
CNGA3		ion channel				0.000998	CAPN2,HSPA5
TRPC1		ion channel				0.000998	FOXO1,SPHK1
PPARGC1A		transcription regulator		0.391		0.00103	BNIP3,FOS,ITGB1,ITGB4,TNFSF10
FOXO4		transcription regulator				0.00104	BNIP3,GABARAPL1,HSPA5
TNFSF10	0.983	cytokine				0.00106	FOS,PPP1R15A,TNFSF10
CA4		enzyme				0.00107	EIF2AK3,HSPA5
CEBPA		transcription regulator		0.124		0.00109	FOS,FOXO1,FOXO3,HSPA5,TNFSF10
AHR		ligand-dependent nuclear receptor		1.97		0.00109	FOS,HSPA5,ITGA6,PPP1R15A,TP73
CSF1		cytokine		-0.775		0.0011	CAPN2,FOS,HSPA5,ITGB1
SMAD2		transcription regulator				0.00112	DAPK1,ITGB1,SPHK1
miR-223-3p (miRNAs w/seed GUCAGUU)		mature microRNA				0.00115	FOXO1,FOXO3
CDK19		kinase				0.00123	ITGB4,PPP1R15A,SPHK1
ADAMTS18		peptidase				0.00123	ITGA3,ITGB4
CASP3		peptidase				0.00123	CAPN2,CASP4
KAT2A		enzyme				0.00126	BNIP3,GABARAPL1,HSPA5
F2		peptidase		0.195	bias	0.00131	CX3CL1,FOS,ITGB1,TNFSF10	26 (23)
Ubiquitin		group				0.00132	HSPA5,TNFSF10
MDM4		transcription regulator				0.00132	ITGB4,TP73
CTSB		peptidase				0.00132	EIF2AK3,SPHK1
E2f		group				0.00132	ITGA6,ITGB1,ITGB4
HTT		transcription regulator				0.00136	CX3CL1,FOS,FOXO3,HSPA5,ITGB1,SERPINA1
C5		cytokine				0.00138	EIF2AK3,HSPA5,PPP1R15A
TRPM2		ion channel				0.0014	BNIP3,FOXO3
HAVCR2		other				0.00149	BAG3,CASP4
HDAC1		transcription regulator				0.0015	FOS,GABARAPL1,ITGB4,TP73
NR5A2		ligand-dependent nuclear receptor				0.00154	FOS,ITGB1,TNFSF10
NR4A1		ligand-dependent nuclear receptor		-0.876		0.00155	DAPK1,ITGB1,ITGB4,TNFSF10
TNF		cytokine		0.401		0.00156	CASP4,CX3CL1,FOS,FOXO1,HSPA5,ITGA6,ITGB1,PPP1R15A,SPHK1,TNFSF10	25 (33)
MALT1		peptidase				0.00158	FOXO1,FOXO3
HHEX		transcription regulator				0.00158	CX3CL1,TNFSF10
LOC105372576		other				0.00158	EIF2AK3,FOS
IKBKB		kinase				0.00159	CX3CL1,FOS,FOXO1,FOXO3
EGFR		kinase		-0.65		0.00166	CASP4,FOS,HSPA5,ITGA6,SPHK1	26 (28)
CDC42		enzyme				0.00168	FOS,ITGB1
MET		kinase				0.00172	FOS,ITGA3,ITGB1
NFKB1		transcription regulator				0.00172	CASP4,CX3CL1,FOS,TNFSF10
CSDE1 HNRNPD PABP PAIP1 SYNCRIP		complex				0.00173	FOS
Ca2 ATPase		group				0.00173	TP73
growth factor receptor		group				0.00173	FOS
SRF-ELK1		complex				0.00173	FOS
ARHGAP24		other				0.00173	ITGB4
ZNF606		transcription regulator				0.00173	CX3CL1
HSPA6		enzyme				0.00173	SPHK1
CPB1		peptidase				0.00173	CASP4
FGF14		growth factor				0.00173	FOS
mediator		complex				0.00173	FOS
ARHGEF17		other				0.00173	FOS
KIFAP3		other				0.00173	FOS
PPY		other				0.00173	FOS
GPHA2		other				0.00173	FOS
AFAP1		other				0.00173	ITGB1
NPVF		other				0.00173	FOS
LINC00278		other				0.00173	EEF2K
SLC1A2		transporter				0.00173	FOS
GPHB5		other				0.00173	FOS
SCN7A		ion channel				0.00173	FOS
ANKS1A		other				0.00173	FOS
STXBP3		transporter				0.00173	HSPA5
KDELR1		transporter				0.00173	HSPA5
EPGN		growth factor				0.00173	FOS
TAX1BP3		transcription regulator				0.00173	FOS
VPS18		transporter				0.00173	ITGB1
RAB5B		enzyme				0.00173	FOS
COL10A1		other				0.00173	HSPA5
PRKAA2		kinase				0.00175	EIF2AK3,FOXO3,HSPA5
IFNB1		cytokine				0.00176	CAPN2,CX3CL1,FOS,TNFSF10
SOX10		transcription regulator				0.00177	FOS,ITGA6
IKBKG		kinase				0.00183	CX3CL1,FOS,TNFSF10
RB1		transcription regulator				0.00186	BNIP3,CASP4,FOS,PPP1R15A,TP73
SP110		transcription regulator				0.00186	EEF2K,ITGB1,SERPINA1
PLP1		other				0.00187	HSPA5,PPP1R15A
ADRB		group				0.0019	BNIP3,CASP4,FOS
E2F1		transcription regulator		-0.887		0.00191	BNIP3,FOS,FOXO1,FOXO3,TP73	22 (11)
Tgf beta		group		-1.154		0.00194	FOS,ITGA6,ITGB1,TNFSF10	25 (24)
KDM2B		enzyme				0.00198	CX3CL1,FOS
ISLR		other				0.00198	FOS,PPP1R15A
MTTP		transporter				0.00198	EIF2AK3,HSPA5
DICER1		enzyme				0.00208	FOS,ITGA6,ITGB1,SERPINA1
NSD2		enzyme				0.00208	FOS,ITGB1
SKP2		other				0.00208	FOXO3,TP73
IL27		cytokine				0.00214	CX3CL1,FOS,TNFSF10
Histone h4		group				0.00218	FOS,SPHK1,TNFSF10
NR1D1		ligand-dependent nuclear receptor				0.00219	BNIP3,FOS
EIF2AK3	-0.864	kinase				0.00226	EIF2AK3,HSPA5,PPP1R15A
26s Proteasome		complex				0.00231	BAG3,FOXO1,TNFSF10
GFI1		transcription regulator				0.00231	FOXO1,SERPINA1,TBK1
HIF1A		transcription regulator		0.531		0.00238	BNIP3,FOS,HSPA5,SPHK1,TNFSF10
CCR5		G-protein coupled receptor				0.00241	FOS,SERPINA1
cytokine		group				0.00244	CX3CL1,FOS,ITGA6
Laminin (complex)		complex				0.00252	ITGA6,ITGB1
Ige		complex		-0.152		0.00263	CAPN2,CX3CL1,SPHK1,TNFSF10
ATP2B2		transporter				0.00276	HSPA5,RAB11A
MAZ		transcription regulator				0.00276	CX3CL1,TNFSF10
OSM		cytokine		-0.325		0.00278	CASP4,DAPK1,FOS,HSPA5,SERPINA1	25 (22)
KRAS		enzyme				0.00281	BNIP3,CX3CL1,EIF2AK3,FOS,HSPA5,TNFSF10
ILK		kinase				0.00288	ITGA6,ITGB1
C3AR1		G-protein coupled receptor				0.00301	CASP4,HSPA5
Hdac		group				0.00301	CX3CL1,FOS,TNFSF10
TWIST1		transcription regulator				0.00306	FOS,FOXO1,SPHK1
Lh		complex				0.00307	CASP4,DAPK1,FOS,ITGA3
NFkB (family)		group				0.00314	CASP4,TNFSF10
IL1		group		1.236		0.0032	FOS,NRG1,SPHK1,TNFSF10
SCARB1		transporter				0.00327	CX3CL1,FOXO1
IL24		cytokine				0.00327	HSPA5,PPP1R15A
SP4		transcription regulator				0.00327	HSPA5,TNFSF10
STAT5B		transcription regulator		0		0.00337	CASP4,DAPK1,FOS,GABARAPL1
ALB		transporter				0.0034	CX3CL1,HSPA5
AVP		other				0.0034	FOS,HSPA5
KLF3		transcription regulator				0.0034	CAPNS1,CX3CL1,FOS,TNFSF10
IRF7		transcription regulator				0.00343	CASP4,RPTOR,TNFSF10
MSK1/2		group				0.00346	FOS
PLA2		group				0.00346	FOS
NPS		other				0.00346	FOS
SFTPA2		other				0.00346	HSPA5
Rab11		group				0.00346	ITGA6
CYRIA		other				0.00346	ITGB1
ZFAT		transcription regulator				0.00346	FOXO1
FBXO25		enzyme				0.00346	FOS
SGF29		other				0.00346	HSPA5
TLN2		other				0.00346	ITGB1
NCEH1		enzyme				0.00346	HSPA5
PACS2		other				0.00346	HSPA5
OMG		G-protein coupled receptor				0.00346	FOS
STAT-1/2		group				0.00346	TNFSF10
INTERLEUKIN		group				0.00346	FOS
MAPK8IP2		other				0.00346	FOS
STXBP4		other				0.00346	ITGB1
ADAMTS9-AS2		other				0.00346	FOXO1
KLHL40		other				0.00346	BNIP3
NMB		other				0.00346	FOS
CCNG1		other				0.00346	TP73
STK38L		kinase				0.00346	ITGB1
ARHGEF28		other				0.00346	FOS
DST		other				0.00346	HSPA5
GAD1		enzyme				0.00346	FOS
POU4F3		transcription regulator				0.00346	FOS
GABRG2		ion channel				0.00346	FOS
RAMP3		G-protein coupled receptor				0.00346	FOS
TH		enzyme				0.00346	FOS
ITGA7		other				0.00346	ITGB1
GRAP		other				0.00346	FOS
PDIA6		enzyme				0.00346	HSPA5
UBE2V1		transcription regulator				0.00346	FOS
Mia2		other				0.00346	HSPA5
PTH		other				0.00349	EIF2AK3,FOS,HSPA5
IFN type 1		group				0.00353	CX3CL1,TNFSF10
STIM1		ion channel				0.00353	FOXO1,ITGA6
HSPA5	-0.874	enzyme				0.00353	EIF2AK3,HSPA5
MYB		transcription regulator				0.00366	FOXO1,HSPA5,SPHK1
CEBPB		transcription regulator		-1.239		0.00394	DAPK1,FOS,FOXO3,PPP1R15A,SERPINA1
MAP3K1		kinase				0.00395	FOS,MAPK8IP1
mir-182		microRNA				0.0041	FOXO1,FOXO3
LPL		enzyme				0.0041	CX3CL1,FOXO3
MRTFA		transcription regulator				0.00414	FOS,ITGA6,ITGB1
KLF2		transcription regulator				0.00414	ITGB1,ITGB4,TNFSF10
IRF4		transcription regulator				0.00426	BNIP3,ITGB1,TNFSF10
SPP1		cytokine				0.00432	CAPNS1,FOS,ITGA3
NOS2		enzyme				0.00432	BNIP3,FOXO1,TNFSF10
MAP2K7		kinase				0.00439	HSPA5,ITGB1
NKX3-1		transcription regulator				0.00439	FOS,FOXO3
MAPK1		kinase				0.00448	CAPN2,FOS,FOXO1,TNFSF10
EBI3		cytokine				0.00455	FOS,TNFSF10
CD3		complex		0.21		0.0047	FOS,GABARAPL2,HSPA5,TNFSF10,TP73	7 (2)
TLR2		transmembrane receptor				0.00472	FOS,FOXO1,TNFSF10
SMARCA4		transcription regulator				0.00479	FOS,ITGA3,ITGB1,SPHK1,TNFSF10
PSEN1		peptidase				0.00481	FOS,FOXO3,HSPA5,TP73
ID3		transcription regulator				0.00492	FOXO1,FOXO3,TNFSF10
TYROBP		transmembrane receptor				0.00518	ITGB1,ITGB4
PTGES		enzyme				0.00518	ITGA6,ITGB4
Stat1-Stat3		complex				0.00519	FOS
Esr1-Estrogen-Sp1		complex				0.00519	FOS
SLC48A1		transporter				0.00519	ITGB1
SOCS2-AS1		other				0.00519	TNFSF10
AGPAT1		enzyme				0.00519	FOXO1
EDEM1		enzyme				0.00519	HSPA5
KLF14		transcription regulator				0.00519	SPHK1
SENP8		peptidase				0.00519	TP73
C1QL1		other				0.00519	FOS
potassium channel		group				0.00519	FOS
TRPM3		ion channel				0.00519	FOS
SDF4		other				0.00519	HSPA5
ECD		transcription regulator				0.00519	HSPA5
ACAT1		enzyme				0.00519	ITGB1
ATP1A2		transporter				0.00519	FOS
Gap		group				0.00519	FOS
RNF144B		enzyme				0.00519	TP73
CASQ1		other				0.00519	HSPA5
Pdi		group				0.00519	HSPA5
ELL		transcription regulator				0.00519	FOS
EMP2		other				0.00519	ITGA6
GAPLINC		other				0.00519	TNFSF10
SPTBN1		other				0.00519	FOS
CASP7		peptidase				0.00519	CASP4
miR-153-3p (miRNAs w/seed UGCAUAG)		mature microRNA				0.00519	FOXO1
SCN1B		ion channel				0.00519	FOS
SIPA1		other				0.00519	ITGB1
PPP1R1A		phosphatase				0.00519	HSPA5
MAP3K9		kinase				0.00519	MAPK8IP1
AZU1		peptidase				0.00519	CX3CL1
TOR2A		other				0.00519	FOS
DISC1		other				0.00519	ITGB1
GCNT1		enzyme				0.00519	FOS
ACADS		enzyme				0.00519	HSPA5
Manf		other				0.00519	HSPA5
CDK5R2		other				0.00519	FOS
ARHGEF11		other				0.00519	FOS
EXOSC10		kinase				0.00519	FOS
RING1		transcription regulator				0.00519	FOS
Hspa1b		other				0.00519	FOS
H1-1		other				0.00519	FOS
Akt		group		-0.502		0.00525	FOS,FOXO1,FOXO3,TNFSF10	25 (18)
ATF4		transcription regulator				0.00527	GABARAPL2,HSPA5,PPP1R15A
Fcer1		complex				0.00534	FOS,SPHK1
ERBB2		kinase				0.00542	BNIP3,FOS,FOXO1,ITGA6,ITGB1,NRG1
FGF21		growth factor				0.00551	FOS,HSPA5
IRF3		transcription regulator				0.00556	CX3CL1,RPTOR,TNFSF10
TRIM28		transcription regulator				0.00568	FOXO3,TP73
BCL2L1		other				0.00568	ITGA3,TNFSF10
CD44		other				0.00571	CX3CL1,ITGA3,SERPINA1
RABL6		other				0.00585	CX3CL1,DAPK1
POLR2A		enzyme				0.00585	FOS,TP73
TSH		complex				0.00585	FOS,FOXO1
C5AR1		G-protein coupled receptor				0.00585	EIF2AK3,HSPA5
CHUK		kinase				0.00594	CASP4,CX3CL1,FOS
BMI1		transcription regulator				0.00602	BNIP3,DLC1
FN1		enzyme				0.00609	CAPN2,FOS,ITGB1
CD274		enzyme				0.0062	ATG2A,TNFSF10
RAF1		kinase				0.00633	FOS,ITGB1,ITGB4
HOXD10		transcription regulator				0.00637	ITGA3,ITGB4
STING1		other				0.00656	HSPA5,PPP1R15A
ITGB3		transmembrane receptor				0.00656	FOS,ITGA3
IFN Beta		group				0.00666	CASP4,SPHK1,TNFSF10
Stat dimer		complex				0.00691	FOS
CYRIB		other				0.00691	ITGB1
UBA5		enzyme				0.00691	HSPA5
ATF6B		transcription regulator				0.00691	HSPA5
USE1		other				0.00691	HSPA5
ASCC1		transcription regulator				0.00691	TNFSF10
UFC1		enzyme				0.00691	HSPA5
SP6		transcription regulator				0.00691	SPHK1
TEX11		other				0.00691	FOS
endothelin receptor		group				0.00691	FOS
CDK5RAP3		other				0.00691	HSPA5
Sapk		group				0.00691	FOS
Eif2		complex				0.00691	HSPA5
ZNF467		transcription regulator				0.00691	FOS
RAB11FIP3		other				0.00691	FOS
SRI		transporter				0.00691	HSPA5
KCNJ2		ion channel				0.00691	FOS
ARID1B		transcription regulator				0.00691	FOS
CDH17		transporter				0.00691	ITGB1
miR-515-5p (and other miRNAs w/seed UCUCCAA)		mature microRNA				0.00691	SPHK1
LAMB1		other				0.00691	ITGB1
CALCR		G-protein coupled receptor				0.00691	FOS
PHLDA1		other				0.00691	ITGA6
GCLC		enzyme				0.00691	FOS
DCC		transmembrane receptor				0.00691	TP73
ATP2A1		transporter				0.00691	HSPA5
DOCK5		other				0.00691	RPTOR
S100A2		other				0.00691	BNIP3
AKAP13		other				0.00691	FOS
CSTB		peptidase				0.00691	CASP4
ACP1		phosphatase				0.00691	FOS
PALLD		other				0.00691	ITGB1
TBPL1		transcription regulator				0.00691	FOS
MMP2		peptidase				0.00692	CX3CL1,ITGA3
GDNF		growth factor				0.00692	ITGA6,SPHK1
ADAM17		peptidase				0.00711	ITGB1,NRG1
ELK1		transcription regulator				0.00711	FOS,ITGB1
GDF11		growth factor				0.00711	FOS,ITGA3
EP300		transcription regulator				0.00723	FOS,FOXO1,ITGA6,SPHK1
E2F4		transcription regulator				0.00725	BNIP3,CASP4,TP73
CISH		other				0.0073	PPP1R15A,SPHK1
AR		ligand-dependent nuclear receptor		-1		0.00742	FOXO1,HSPA5,ITGA6,ITGB4,TNFSF10
G protein alphai		group				0.00749	FOS,SPHK1
SPDEF		transcription regulator				0.00749	ITGA3,ITGA6
IL11		cytokine				0.00749	FOS,SPHK1
PIK3CA		kinase				0.00749	ITGB1,TNFSF10
GHRL		growth factor				0.00749	FOS,FOXO1
PLCG2		enzyme				0.00788	FOXO1,TNFSF10
UCHL1		peptidase				0.00788	GABARAPL1,HSPA5
miR-141-3p (and other miRNAs w/seed AACACUG)		mature microRNA				0.00788	ITGB1,TP73
miR-199a-5p (and other miRNAs w/seed CCAGUGU)		mature microRNA				0.00788	ITGA3,ITGB4
PTEN		phosphatase				0.0079	FOS,FOXO1,FOXO3,ITGB1,TNFSF10
DDX58		enzyme				0.00808	CASP4,TNFSF10
ATG5		other				0.00808	HSPA5,TBK1
MAP2K1/2		group				0.00828	FOS,HSPA5
PRKCE		kinase				0.00828	FOS,HSPA5
GNA12		enzyme				0.00828	FOS,ITGA6
CCL5		cytokine				0.00828	CAPN2,FOS
MAP3K7		kinase				0.00828	ITGB1,TNFSF10
XBP1		transcription regulator				0.00843	EIF2AK3,HSPA5,SERPINA1
PTPN11		phosphatase				0.00848	FOS,TP73
IL13		cytokine		1.199		0.00853	CAPN2,CX3CL1,SERPINA1,SPHK1
LDLR		transporter				0.00862	CX3CL1,HSPA5,PPP1R15A
ADRA1		group				0.00863	FOS
SMPD3		enzyme				0.00863	FOXO1
DRD3		G-protein coupled receptor				0.00863	FOS
ENHO		other				0.00863	FOXO1
Gpcr		group				0.00863	FOS
GPR17		G-protein coupled receptor				0.00863	FOS
CUZD1		other				0.00863	NRG1
DRD1/5		group				0.00863	FOS
sGC		complex				0.00863	FOS
RPE65		enzyme				0.00863	FOS
7S NGF		complex				0.00863	FOS
RBBP5		transcription regulator				0.00863	ITGB1
ERN2		kinase				0.00863	HSPA5
HAO1		enzyme				0.00863	HSPA5
MCF2		other				0.00863	ITGB1
NCK2		kinase				0.00863	PPP1R15A
LOC102724788/PRODH		enzyme				0.00863	TNFSF10
TLN1		other				0.00863	ITGB1
GAS7		other				0.00863	ITGB1
SLC1A1		transporter				0.00863	FOS
UTS2		other				0.00863	FOS
PENK		other				0.00863	FOS
WFS1		enzyme				0.00863	HSPA5
KIDINS220		transcription regulator				0.00863	FOS
ASH2L		transcription regulator				0.00863	HSPA5
NME3		kinase				0.00863	ITGB1
SH2B2		other				0.00863	FOS
SORL1		transporter				0.00863	FOS
SLC37A4		transporter				0.00863	HSPA5
RCHY1		enzyme				0.00863	TP73
Nrg1		other				0.00863	FOS
GCLM		enzyme				0.00863	FOS
CLDN2		other				0.00863	ITGB1
Collagen type V		complex				0.00863	ITGB1
FOXA2		transcription regulator				0.00872	FOXO1,ITGA3,SERPINA1
IFN alpha/beta		group				0.0089	CX3CL1,TNFSF10
TGFA		growth factor				0.0089	FOS,SERPINA1
PTHLH		other				0.0089	FOS,ITGA6
CG		complex		1.067		0.00891	CX3CL1,FOS,ITGA3,ITGB1	21 (11)
FLT1		kinase				0.00911	CAPN2,FOS
ERK		group				0.00911	FOS,FOXO1,FOXO3
IL1A		cytokine				0.00931	FOS,ITGB1,SERPINA1
ITK		kinase				0.00953	FOS,TNFSF10
FOXL2		transcription regulator				0.00975	FOS,PPP1R15A
estrogen receptor		group				0.00982	FOS,ITGA3,ITGB1
Histone h3		group				0.00985	FOS,HSPA5,SPHK1,TNFSF10
FEV		transcription regulator				0.00997	FOS,ITGB1
ESR1		ligand-dependent nuclear receptor				0.01	CAPN2,EEF2K,FOS,FOXO1,ITGA6,RGS19,TNFSF10
NFYA		transcription regulator				0.0102	HSPA5,PPP1R15A
FADD		other				0.0102	FOS,PPP1R15A
Neurotrophin		group				0.0103	FOS
Dynamin		group				0.0103	FOS
UFL1		enzyme				0.0103	HSPA5
Beta Arrestin		group				0.0103	FOS
CCAR1		transcription regulator				0.0103	SPHK1
PDZK1IP1		other				0.0103	BNIP3
H6PD		enzyme				0.0103	HSPA5
XPC		transcription regulator				0.0103	TP73
OPRK1		G-protein coupled receptor				0.0103	FOS
PROK2		other				0.0103	FOS
mir-637		microRNA				0.0103	FOXO1
NUCB2		other				0.0103	FOS
APAF1		other				0.0103	HSPA5
NBR1		other				0.0103	HSPA5
Nisch		other				0.0103	FOS
LIMS2		other				0.0103	ITGB1
GMFG		growth factor				0.0103	ITGB1
DYNLL1		other				0.0103	FOS
COL4A1		other				0.0103	HSPA5
F2RL3		G-protein coupled receptor				0.0103	FOS
GPS1		other				0.0103	FOS
HIVEP2		transcription regulator				0.0103	FOS
RAB7A		enzyme				0.0103	FOS
SFTPC		other				0.0103	HSPA5
G6PC1		phosphatase				0.0103	HSPA5
ZKSCAN3		transcription regulator				0.0103	ITGB4
RASA1		transporter				0.0103	FOS
NET1		other				0.0103	ITGB1
FGF19		growth factor				0.0104	FOS,SERPINA1
NEDD9		other				0.0104	BNIP3,FOS
MITF		transcription regulator				0.0105	DAPK1,FOS,ITGA3
LEP		growth factor		1.184		0.0105	FOS,FOXO3,HSPA5,TNFSF10
HGF		growth factor		-0.698		0.0108	FOS,ITGA6,ITGB1,NRG1
TCF		group				0.0109	FOS,SERPINA1
TLR3		transmembrane receptor				0.011	CX3CL1,FOS,TNFSF10
MYOCD		transcription regulator				0.0116	EIF2AK3,FOS
ZEB1		transcription regulator				0.0116	ITGB4,TP73
TNFSF11		cytokine				0.0116	CAPN2,FOS,FOXO1
NRG1	-1.309	growth factor				0.0117	BNIP3,FOS,NRG1
TSC1		other				0.0118	FOXO1,FOXO3
RUNX1		transcription regulator				0.0119	HSPA5,ITGB1,PPP1R15A
IKZF1		transcription regulator				0.012	EIF2AK3,FOXO1,FOXO3
DYSF		other				0.012	GABARAPL1,ITGB1
Histone H2b		group				0.0121	TNFSF10
nicotinic acetylcholine receptor		complex				0.0121	FOS
SLC5A8		transporter				0.0121	TNFSF10
Collagen type III		complex				0.0121	ITGB1
HLA-DQ		complex				0.0121	FOS
PRKG2		kinase				0.0121	FOS
PDE6B		enzyme				0.0121	FOS
RAP1GAP		other				0.0121	FOS
AGR2		other				0.0121	FOS
PTPRB		phosphatase				0.0121	FOXO1
DAB2		other				0.0121	FOS
miR-193a-5p (miRNAs w/seed GGGUCUU)		mature microRNA				0.0121	TP73
ADAR		enzyme				0.0121	FOS
NUP107		other				0.0121	FOS
GNAO1		enzyme				0.0121	FOS
RAD51AP1		other				0.0121	ITGA6
P2RY1		G-protein coupled receptor				0.0121	FOS
DAB1		other				0.0121	ITGA3
PROK1		growth factor				0.0121	SPHK1
GRM5		G-protein coupled receptor				0.0121	FOS
RAD9A		enzyme				0.0121	ITGB1
ADCYAP1R1		G-protein coupled receptor				0.0121	FOS
CCR4		G-protein coupled receptor				0.0121	FOS
CAPNS1	-0.861	peptidase				0.0121	CAPN2
XPA		other				0.0121	FOS
FBLN5		other				0.0121	SERPINA1
CTH		enzyme				0.0121	HSPA5
Brd4		kinase				0.0121	FOS
VGF		growth factor				0.0121	FOS
Immunoglobulin Lambda Light Chain		group				0.0121	HSPA5
Muscarinic cholinergic receptor		group				0.0121	FOS
SREBF1		transcription regulator				0.0123	FOXO1,HSPA5,SERPINA1
SOD1		enzyme				0.0124	BAG3,CASP4,FOS
RHOA		enzyme				0.0125	FOS,ITGB1
EIF2AK2		kinase				0.0128	FOS,PPP1R15A
F2RL1		G-protein coupled receptor				0.0133	FOS,ITGB4
RBL2		other				0.0135	CASP4,TP73
IL5		cytokine				0.0137	BNIP3,CASP4,HSPA5
L-type Calcium Channel		complex				0.0138	FOS
CTNS		transporter				0.0138	HSPA5
ARID3B		transcription regulator				0.0138	TNFSF10
PNPLA8		enzyme				0.0138	HSPA5
IL-2R		complex				0.0138	FOS
Lefty		group				0.0138	FOXO1
Proinsulin		group				0.0138	FOXO1
ARHGEF1		other				0.0138	FOS
VCL		enzyme				0.0138	ITGB1
miR-183-5p (miRNAs w/seed AUGGCAC)		mature microRNA				0.0138	FOXO1
miR-139-5p (miRNAs w/seed CUACAGU)		mature microRNA				0.0138	FOXO1
LATS		group				0.0138	EIF2AK3
CYSLTR1		G-protein coupled receptor				0.0138	FOS
SCNN1A		ion channel				0.0138	HSPA5
EIF2AK1		kinase				0.0138	BAG3
DLG4		kinase				0.0138	FOS
ARAF		kinase				0.0138	FOS
RBM38		other				0.0138	TP73
MAP3K10		kinase				0.0138	MAPK8IP1
UACA		other				0.0138	HSPA5
GLP1R		G-protein coupled receptor				0.0138	FOS
GALP		other				0.0138	FOS
PBX2		transcription regulator				0.0138	FOS
CD36		transmembrane receptor				0.0143	EIF2AK3,HSPA5
MAPT		other				0.0145	CAPN2,EIF2AK3,FOS,HSPA5
MYD88		other				0.0145	CASP4,FOS,HSPA5
MAPK3		kinase				0.0145	FOS,ITGB1
SPI1		transcription regulator				0.0152	FOS,FOXO1,TNFSF10
IGF1R		transmembrane receptor				0.0153	FOS,HSPA5,TNFSF10
EPO		cytokine				0.0154	FOS,ITGB1,TNFSF10
dopamine receptor		group				0.0155	FOS
Agtr1b		G-protein coupled receptor				0.0155	FOS
Pde		group				0.0155	FOS
Ck2		complex				0.0155	FOS
BLVRA		enzyme				0.0155	TNFSF10
HTR7		G-protein coupled receptor				0.0155	FOS
RASSF6		other				0.0155	TP73
NAALADL2		other				0.0155	HSPA5
MEMO1		other				0.0155	FOS
UCHL5		peptidase				0.0155	TP73
SPTAN1		other				0.0155	ITGA3
PRRX1		transcription regulator				0.0155	FOS
SERPINB2		other				0.0155	TP73
BCL11A		transcription regulator				0.0155	ITGA6
TPM3		other				0.0155	ITGA3
HGS		other				0.0155	FOS
Ccl6		cytokine				0.0155	SERPINA1
CD160		transmembrane receptor				0.0155	FOS
PPM1A		phosphatase				0.0155	ITGB1
PPP1CA		phosphatase				0.0155	FOS
RTKN		other				0.0155	FOS
HP		peptidase				0.0155	FOS
MPL		transmembrane receptor				0.0155	FOS
ILF2		transcription regulator				0.0155	FOS
GNRH2		other				0.0155	FOS
LGALS3		other				0.0156	ITGA6,ITGB1
VEGFA		growth factor				0.0157	FOS,HSPA5,ITGB1
YY1		transcription regulator				0.0165	FOS,HSPA5,PPP1R15A
SYK		kinase				0.0169	ITGB4,TNFSF10
GPX8		enzyme				0.0172	ITGB4
HULC		other				0.0172	ITGB1
ABCA7		transporter				0.0172	EIF2AK3
Shc		group				0.0172	FOS
AGTRAP		G-protein coupled receptor				0.0172	FOS
CD244		transmembrane receptor				0.0172	FOS
AGRP		other				0.0172	FOS
TEC		kinase				0.0172	FOS
HCRT		other				0.0172	FOS
SELE		transmembrane receptor				0.0172	FOS
MLH1		enzyme				0.0172	BNIP3
RNF41		enzyme				0.0172	TBK1
GPC1		transmembrane receptor				0.0172	CX3CL1
NPC1L1		transporter				0.0172	FOXO1
KCNJ11		ion channel				0.0172	FOXO1
KCNA3		ion channel				0.0172	FOXO1
DBH		enzyme				0.0172	FOS
CAMK2A		kinase				0.0172	FOS
Tlr		group				0.0175	CASP4,SPHK1
TGFB2		growth factor				0.0175	FOS,SPHK1
BHLHE40		transcription regulator				0.0183	CASP4,HSPA5,ITGA6
FOXC1		transcription regulator				0.0186	FOS,FOXO1
IgG		complex				0.0187	FOXO1,HSPA5,PPP1R15A
EPHB1		kinase				0.0189	FOS
Rap1		group				0.0189	FOS
TFIIA		complex				0.0189	FOS
HOXA-AS2		other				0.0189	TNFSF10
DPY30		other				0.0189	ITGB1
LTB4R2		G-protein coupled receptor				0.0189	EIF2AK3
PPP1R15B		phosphatase				0.0189	PPP1R15A
CARTPT		other				0.0189	FOS
CD53		other				0.0189	ITGA3
miR-186-5p (miRNAs w/seed AAAGAAU)		mature microRNA				0.0189	FOXO1
COPA		transporter				0.0189	EIF2AK3
AFF1		transcription regulator				0.0189	RPTOR
AFP		transporter				0.0189	FOS
OSTM1		other				0.0189	FOS
KLB		enzyme				0.0189	FOS
MANF		other				0.0189	HSPA5
KLF7		transcription regulator				0.0189	TNFSF10
GRB10		other				0.0189	FOS
ELK3		transcription regulator				0.0189	FOS
MYZAP		other				0.0189	FOS
Ncoa6		transcription regulator				0.0189	FOS
MAP3K11		kinase				0.0189	MAPK8IP1
KLF4		transcription regulator				0.019	SERPINA1,SPHK1,TNFSF10
CLDN7		other				0.0192	CX3CL1,NRG1
HNF1B		transcription regulator				0.0192	ITGA3,SERPINA1
PRKCA		kinase				0.0198	FOS,FOXO1
IGF1		growth factor		1.191		0.0199	FOS,FOXO1,HSPA5,ITGA3
AGT		growth factor		0.698		0.0199	FOS,FOXO3,ITGA3,ITGB1,NRG1
LIPE		enzyme				0.0201	FOS,ITGA6
GSK3B		kinase				0.0204	FOS,TNFSF10
DEPTOR		other				0.0206	CX3CL1
AFAP1-AS1		other				0.0206	RAB11A
GADD45G		other				0.0206	FOS
CST3		other				0.0206	FOS
PIAS2		transcription regulator				0.0206	FOS
PRAME		other				0.0206	EIF2AK3
DRD1		G-protein coupled receptor				0.0206	FOS
OXTR		G-protein coupled receptor				0.0206	FOS
CHGA		other				0.0206	HSPA5
RASGRF1		other				0.0206	FOS
Col17a1		other				0.0206	SERPINA1
BDNF		growth factor				0.0207	BAG3,FOS,HSPA5
IL3		cytokine				0.0214	FOS,HSPA5,TNFSF10
Mek		group				0.0219	FOS,ITGA6,ITGB1
RAS		group				0.0219	BNIP3,FOS
KLF11		transcription regulator				0.0219	ITGA3,SERPINA1
IL1RN		cytokine				0.0223	EIF2AK3,TNFSF10
PP2A		complex				0.0223	FOXO3
trypsin		group				0.0223	FOS
ISGF3		complex				0.0223	TNFSF10
CREB3L2		transcription regulator				0.0223	HSPA5
CHRM1		G-protein coupled receptor				0.0223	FOS
CSF2RA		transmembrane receptor				0.0223	FOS
TLE1		transcription regulator				0.0223	FOS
CRY2		enzyme				0.0223	FOS
PIK3R2		kinase				0.0223	FOXO1
RPS6KA4		kinase				0.0223	FOS
DDR2		kinase				0.0223	ITGB1
B4GALNT1		enzyme				0.0223	FOS
VLDLR		transporter				0.0223	FOS
TSG101		transcription regulator				0.0223	RAB11A
FRS2		other				0.0223	ITGA6
RPL22		translation regulator				0.0223	HSPA5
PTGER1		G-protein coupled receptor				0.0223	FOS
CRY1		enzyme				0.0223	FOS
KRT8		other				0.0223	ITGB4
HSPA1A/HSPA1B		enzyme				0.0223	FOS
ARHGDIA		other				0.0223	FOS
PITX2		transcription regulator				0.0229	FOXO1,ITGB1
SRF		transcription regulator				0.0234	FOS,ITGA6,ITGB1
PARP1		enzyme				0.0238	CASP4,FOS
Rac		group				0.024	FOS
GPRC6A		G-protein coupled receptor				0.024	FOXO1
VAMP8		transporter				0.024	RAB11A
EHD1		other				0.024	ITGB1
TRPV1		ion channel				0.024	FOS
LIMS1		other				0.024	ITGB1
MGAT3		enzyme				0.024	ITGA3
CSF3R		transmembrane receptor				0.024	FOS
BMX		kinase				0.024	FOS
HOXA4		transcription regulator				0.024	ITGB1
PEMT		enzyme				0.024	HSPA5
PLAGL2		transcription regulator				0.024	BNIP3
WNT3		other				0.024	ITGA6
TPT1		other				0.024	FOXO1
VHL		transcription regulator				0.0245	BNIP3,TNFSF10
CX3CL1	-2.996	cytokine				0.0245	CX3CL1,SPHK1
MTOR		kinase				0.0251	BNIP3,SERPINA1,TNFSF10
SELENOS		other				0.0257	HSPA5
PACS1		other				0.0257	HSPA5
YWHAQ		other				0.0257	TP73
mir-196		microRNA				0.0257	FOS
GHRHR		G-protein coupled receptor				0.0257	FOS
LPAR1		G-protein coupled receptor				0.0257	SPHK1
VEGFC		growth factor				0.0257	ITGB1
BDKRB2		G-protein coupled receptor				0.0257	FOXO1
ITIH1		other				0.0257	SPHK1
SP2		transcription regulator				0.0257	FOS
AIFM1		enzyme				0.0257	BNIP3
HNRNPD		transcription regulator				0.0257	FOS
EDNRA		transmembrane receptor				0.0257	FOS
Ptgs2os2		other				0.0257	EIF2AK3
CALC		group				0.0257	FOS
IRF8		transcription regulator				0.0261	FOS,TNFSF10
ACOX1		enzyme				0.0261	HSPA5,SERPINA1
TICAM1		other				0.0265	CASP4,TNFSF10
mir-223		microRNA				0.0268	FOXO1,FOXO3
IL7		cytokine				0.0271	FOXO1,TNFSF10
TCR		complex				0.0273	FOS,HSPA5,SPHK1
Nos		group				0.0274	FOS
LINC00662		other				0.0274	HSPA5
KLF17		transcription regulator				0.0274	TNFSF10
SHARPIN		other				0.0274	CASP4
ATXN2		other				0.0274	HSPA5
NTF4		growth factor				0.0274	FOS
NREP		other				0.0274	ITGA3
HIRA		transcription regulator				0.0274	SPHK1
miR-143-3p (and other miRNAs w/seed GAGAUGA)		mature microRNA				0.0274	ITGA6
BLNK		other				0.0274	FOXO1
CSK		kinase				0.0274	FOS
IGFBP1		other				0.0274	ITGB1
MAPKAP1		other				0.0274	DAPK1
MAPK10		kinase				0.0274	FOS
IL2RB		transmembrane receptor				0.0274	FOS
PRDX2		enzyme				0.0274	FOXO1
DGAT1		enzyme				0.0274	HSPA5
GPR37		G-protein coupled receptor				0.0274	HSPA5
IL16		cytokine				0.0274	FOS
NFKB2		transcription regulator				0.0275	CX3CL1,FOS
FOXM1		transcription regulator				0.0278	FOS,ITGB1
RET		kinase				0.0278	FOS,ITGA6
IL33		cytokine				0.0278	CX3CL1,ITGB4,TNFSF10
BRD4		kinase				0.0282	FOS,ITGB1
EBF1		transcription regulator				0.0288	FOXO1,RPTOR
Integrin		complex				0.0291	FOS
UCN2		other				0.0291	FOS
PPP1R1B		phosphatase				0.0291	FOS
SLC40A1		transporter				0.0291	BNIP3
NPY1R		G-protein coupled receptor				0.0291	FOS
IRX6		transcription regulator				0.0291	CX3CL1
GAL		other				0.0291	FOS
ARG1		enzyme				0.0291	RPTOR
TNK1		kinase				0.0291	TNFSF10
ABCC8		transporter				0.0291	FOXO1
TOR1A		enzyme				0.0291	HSPA5
ITPR1		ion channel				0.0291	FOS
S1PR3		G-protein coupled receptor				0.0291	FOS
HDC		enzyme				0.0291	FOS
C5		other				0.0291	ITGB1
JUNB		transcription regulator				0.0295	CASP4,ITGB4
SMAD7		transcription regulator				0.0295	FOXO1,ITGA6
JAK2		kinase				0.0295	FOS,FOXO1
NFAT5		transcription regulator				0.0299	NRG1,TNFSF10
ZBTB10		other				0.0306	CASP4,CX3CL1
CSF2RB		transmembrane receptor				0.0307	FOS
NMDA Receptor		complex				0.0307	FOS
Pdgf Ab		complex				0.0307	FOS
PLC		group				0.0307	FOS
CRBN		enzyme				0.0307	HSPA5
Endothelin		group				0.0307	FOS
S100B		other				0.0307	FOS
miR-100-5p (and other miRNAs w/seed ACCCGUA)		mature microRNA				0.0307	RPTOR
CHEK2		kinase				0.0307	TP73
EPHX2		enzyme				0.0307	HSPA5
FMO3		enzyme				0.0307	FOXO1
PDGFRA		kinase				0.0307	FOS
TACR1		G-protein coupled receptor				0.0307	FOS
PINK1		kinase				0.0307	BNIP3
CREB3		transcription regulator				0.0307	HSPA5
RPS6KA3		kinase				0.0307	FOS
PTGFR		G-protein coupled receptor				0.0307	FOS
SH3BP2		other				0.0307	FOS
MYCBP2		enzyme				0.0307	CASP4
YY2		transcription regulator				0.0307	FOS
CREBBP		transcription regulator				0.0309	FOS,ITGA6,TNFSF10
CREM		transcription regulator				0.0313	FOS,PPP1R15A
CD40LG		cytokine				0.0315	BNIP3,FOS,TNFSF10
HDAC2		transcription regulator				0.0317	GABARAPL1,TNFSF10
SNAI1		transcription regulator				0.0317	FOS,ITGB1
TSC2		other				0.032	FOS,HSPA5
Srebp		group				0.0324	FOS
Gli		group				0.0324	ITGB4
OPA1		enzyme				0.0324	HSPA5
CREBZF		transcription regulator				0.0324	HSPA5
GRK2		kinase				0.0324	FOS
AURKA		kinase				0.0324	TP73
SEL1L		other				0.0324	HSPA5
PHLPP1		enzyme				0.0324	FOXO1
CDK5R1		kinase				0.0324	FOS
ZBP1		other				0.0324	TBK1
miR-486-5p (and other miRNAs w/seed CCUGUAC)		mature microRNA				0.0324	FOXO1
SLC29A1		transporter				0.0324	ITGB1
N4BP1		enzyme				0.0324	TP73
MAPKAPK3		kinase				0.0324	HSPA5
PTK2B		kinase				0.0324	FOS
GSK3A		kinase				0.0324	TNFSF10
MST1R		kinase				0.0324	FOS
ACTN4		transcription regulator				0.0324	FOS
PRKAG3		kinase				0.0335	HSPA5,ITGA6
VCAN		other				0.0339	ITGA3,ITGB1
cyclooxygenase		group				0.0341	FOS
PKNOX2		transcription regulator				0.0341	TP73
SUCNR1		G-protein coupled receptor				0.0341	ITGB1
CYB5R4		enzyme				0.0341	HSPA5
SOX14		transcription regulator				0.0341	TNFSF10
ERVW-1		other				0.0341	HSPA5
PLCG1		enzyme				0.0341	FOS
NKX2-2		transcription regulator				0.0341	CX3CL1
TRAIP		enzyme				0.0341	TBK1
mir-140		microRNA				0.0341	BNIP3
mir-486		microRNA				0.0341	FOXO1
SMARCD3		transcription regulator				0.0341	ITGA3
PLA2G4A		enzyme				0.0341	CX3CL1
IAPP		other				0.0341	FOS
KCNIP3		transcription regulator				0.0341	FOS
GFI1B		transcription regulator				0.0341	FOXO1
PIM2		kinase				0.0341	TP73
STAU1		transporter				0.0341	EEF2K
TMBIM6		other				0.0341	HSPA5
CREB3L1		transcription regulator				0.0341	HSPA5
KLRC4-KLRK1/KLRK1		transmembrane receptor				0.0341	TNFSF10
Klra7 (includes others)		transmembrane receptor				0.0341	CASP4
HULC		other				0.0341	ITGB1
EZH2		transcription regulator				0.0357	CX3CL1,FOXO3,SERPINA1
MRTFB		transcription regulator				0.0357	ITGA6,ITGB1
S100A9		other				0.0357	ITGB4,NRG1
TCF/LEF		group				0.0358	ITGB1
Collagen type IV		complex				0.0358	ITGB1
COL2A1		other				0.0358	HSPA5
SIM2		transcription regulator				0.0358	BNIP3
SP100		transcription regulator				0.0358	FOS
MC4R		G-protein coupled receptor				0.0358	FOS
PTPN2		phosphatase				0.0358	PPP1R15A
GNAI3		enzyme				0.0358	RGS19
ELK4		transcription regulator				0.0358	FOS
AXIN1		other				0.0358	FOS
SMARCE1		transcription regulator				0.0358	FOS
GNA13		enzyme				0.0358	FOS
KISS1R		G-protein coupled receptor				0.0358	FOS
ADM2		other				0.0358	FOS
PPP1R15A	-1.02	other				0.0358	HSPA5
TUG1		other				0.0358	HSPA5
PRKAA1		kinase				0.0361	FOXO3,HSPA5
CaMKII		complex				0.0374	FOS
MAPK13		kinase				0.0374	FOS
NTS		other				0.0374	FOS
miR-199a-3p (and other miRNAs w/seed CAGUAGU)		mature microRNA				0.0374	ITGA6
MAPK12		kinase				0.0374	FOS
ADRB3		G-protein coupled receptor				0.0374	FOS
ITGA2		transmembrane receptor				0.0374	ITGB1
CCN3		growth factor				0.0374	ITGB1
RPS6KA5		kinase				0.0374	FOS
ADRB1		G-protein coupled receptor				0.0374	HSPA5
TFF3		other				0.0374	FOS
ELF5		transcription regulator				0.0374	ITGB1
RARB		ligand-dependent nuclear receptor				0.0377	CASP4,SERPINA1
MKNK1		kinase				0.038	BAG3,FOS
BRCA1		transcription regulator				0.0388	FOXO1,FOXO3
Pkg		group				0.0391	FOS
ETS		group				0.0391	FOS
NADPH oxidase		complex				0.0391	FOS
HTATIP2		transcription regulator				0.0391	FOS
DEF6		other				0.0391	FOS
IL2RA		transmembrane receptor				0.0391	FOS
PLA2G6		enzyme				0.0391	EIF2AK3
HFE		transmembrane receptor				0.0391	HSPA5
BAP1		peptidase				0.0391	HSPA5
MGAT5		enzyme				0.0391	ITGB1
CETP		enzyme				0.0391	HSPA5
MAPK8		kinase				0.0396	FOS,FOXO1
S100A8		other				0.04	ITGB4,NRG1
ADCY		group				0.0408	FOS
EIF2A		translation regulator				0.0408	HSPA5
TOX		transcription regulator				0.0408	FOXO1
TF		transporter				0.0408	CX3CL1
UBA1		enzyme				0.0408	HSPA5
MAP3K3		kinase				0.0408	FOS
PLD1		enzyme				0.0408	TP73
UCN		other				0.0408	FOS
RLN2		other				0.0408	FOS
SAFB2		other				0.0408	FOS
TGFB1I1		transcription regulator				0.0408	FOS
LCAT		enzyme				0.0408	HSPA5
NTRK1		kinase				0.0408	FOS
ACVR1C		kinase				0.0408	FOS
Cdkn1c		other				0.0408	ITGB4
Mt2		other				0.0408	FOS
HMGA1		transcription regulator				0.0412	FOS,MAPK8IP1
calpain		complex				0.0424	HSPA5
EXOSC3		enzyme				0.0424	ITGA3
GHRH		other				0.0424	FOS
LINC00963		other				0.0424	FOXO3
COMMD1		transporter				0.0424	BNIP3
SSTR2		G-protein coupled receptor				0.0424	FOS
DNMT3A		enzyme				0.0428	CASP4,FOXO1
SCD		enzyme				0.0432	FOS,HSPA5
miR-1-3p (and other miRNAs w/seed GGAAUGU)		mature microRNA				0.044	ITGB4,SPHK1
PDGF-AA		complex				0.0441	FOS
thyroid hormone receptor		group				0.0441	FOS
RNF20		enzyme				0.0441	FOS
DCAF1		kinase				0.0441	TNFSF10
ZNF710		transcription regulator				0.0441	TNFSF10
SGPL1		enzyme				0.0441	HSPA5
MST1		growth factor				0.0441	FOS
mir-103		microRNA				0.0441	FOXO1
STK4		kinase				0.0441	FOXO1
KISS1		other				0.0441	FOS
NOS1		enzyme				0.0441	FOS
TAF4B		transcription regulator				0.0441	ITGA6
CCNE1		transcription regulator				0.0441	CAPN2
HMGB2		transcription regulator				0.0441	NRG1
SGPP2		phosphatase				0.0441	HSPA5
EGR1		transcription regulator				0.0449	TNFSF10,TP73
PDX1		transcription regulator				0.0449	CX3CL1,HSPA5
Interferon alpha		group				0.045	FOS,ITGB1,TNFSF10
JUN/JUNB/JUND		group				0.0458	FOS
NTF3		growth factor				0.0458	FOS
EPCAM		other				0.0458	FOS
Mt1		other				0.0458	FOS
IL15		cytokine				0.0467	GABARAPL2,ITGB1,TNFSF10
Histone h2a		group				0.0474	ITGA6
ZNF503		other				0.0474	FOXO1
ELOVL5		enzyme				0.0474	FOXO1
ZIC1		transcription regulator				0.0474	CX3CL1
NODAL		growth factor				0.0474	FOXO3
HMGN1		transcription regulator				0.0474	FOS
CLDN6		other				0.0474	HSPA5
REN		peptidase				0.0474	FOS
MAP2K2		kinase				0.0474	FOS
CRYAB		other				0.0474	BAG3
TRADD		other				0.0474	CX3CL1
PRKAR2B		kinase				0.0474	FOS
CCR1		G-protein coupled receptor				0.0474	FOS
MAPK14		kinase				0.0478	FOS,SPHK1
NFE2L2		transcription regulator				0.048	BNIP3,EIF2AK3,FOXO3
GRP		growth factor				0.0491	FOS
RYR2		ion channel				0.0491	FOXO1
CDH11		other				0.0491	SERPINA1
MAP3K12		kinase				0.0491	MAPK8IP1
LUCAT1		other				0.0491	ITGB4
BCAP31		transporter				0.0491	HSPA5
YWHAZ		enzyme				0.0491	HSPA5
SUB1		transcription regulator				0.0491	FOS
