# Supplementary material for: Identification and Validation of Autophagy-Related Genes in Vitiligo
Source: Cells. 2022 Mar 25;11(7):1116. doi: 10.3390/cells11071116 (PMC8997611; doi:10.3390/cells11071116)
Supplement: Supplementary file 1 [file cells-11-01116-s001.zip › Table S8 Summary of enriched molecular network analysis for differentially expressed autophagy-related genes in vitiligo.xls]

## Sheet: Sheet0
© 2000-2022 QIAGEN. All rights reserved.
Title: Summary of enriched molecular network analysis for differentially expressed autophagy-related genes in vitiligo
ID	Molecules in Network	Score	Focus Molecules	Top Diseases and Functions
1	26s Proteasome,Akt,Alp,ATG,ATG2A,ATG4C,BNIP3,Calcineurin protein(s),CAPN2,cytochrome C,E2f,Eif2,EIF2AK3,FOXO3,GABARAPL1,GABARAPL2,growth factor,Gsk3,Hdac,Hsp70,LRP,MAP1LC3,MAPK8IP1,NADPH oxidase,PDGF BB,PI3K (family),PPP1R15A,PRKAA,Pro-inflammatory Cytokine,Rb,Secretase gamma,SERPINA1,TNFSF10,TP53INP2,TP73	33	14	[Cell Death and Survival, Cell Morphology, Cellular Function and Maintenance]
2	c-Src,calpain,CAPNS1,collagen,collagen type i (family),Collagen type II,Collagen(s),CX3CL1,DAPK,DAPK1,DAPK2,ERK1/2,Fgfr,Filamin,Hif1,Integrin,Integrin alpha 6 beta 1,Integrin alpha 6 beta 4,Integrin α3/6-Integrin β1,Integrinα,ITGA3,ITGA6,ITGB1,ITGB4,Keratin,Laminin (complex),Laminin (family),Laminin1,Laminin5,Mmp,NRG2,RGS19,Talin,TMSB4,TSPAN	22	10	[Cell-To-Cell Signaling and Interaction, Hair and Skin Development and Function, Hereditary Disorder]
3	4930486L24Rik,Alpha catenin,BAG3,Calmodulin,DAP,DAPK2,Defb1,EEF1A,EEF2K,EPGN,Fhod1,FOS,Gap,Histone h3,Histone h4,HSPA5,IKK (complex),Insulin,KLK12,Krt2,Ly6m,Mapk,NMDA Receptor,p85 (pik3r),PAOX,RAB11A,RAS,Ras homolog,RFNG,RhoGap,S1PR4,SLC22A8,SLURP1,SNN,Sos	12	6	[Molecular Transport, Post-Translational Modification, Protein Trafficking]
4	ADRB,Ap1,BCR (complex),CALCOCO2,CASP4,caspase,CG,chemokine,Ck2,Creb,Cyclin A,DLC1,estrogen receptor,FSH,Growth hormone,IFN Beta,IFN type 1,Igm,Ikb,IL1,LDL,Lh,MAP2K1/2,Mek,Mlc,NFkB (complex),NFkB (family),NRG1,P glycoprotein,Pkc(s),PP2A,Proinsulin,TBK1,Ubiquitin,Vla-4	9	5	[Cellular Growth and Proliferation, Hereditary Disorder, Neurological Disease]
5	14-3-3,AMPK,CD3,Collagen type I (complex),cytokine,ERK,Focal adhesion kinase,FOXO1,HDL,Hsp90,Ige,IgG,IgG1,IgG2a,Immunoglobulin,Interferon alpha,JINK1/2,Jnk,P38 MAPK,p70 S6k,PARP,Pdgf (complex),PI3K (complex),Pka,PLC gamma,Rac,RPTOR,SPHK1,SRC (family),STAT5a/b,SYK/ZAP,TCR,Tgf beta,Tnf (family),Vegf	5	3	[Cell Morphology, Cellular Movement, Hair and Skin Development and Function]
6	Amyotrophic Lateral Sclerosis Signaling,CREB Signaling in Neurons,DEF6,DLG2,EGFR,EML2,Glutamate Receptor Signaling,GOPC,GRI,GRID,GRID1,HBB,HTR3A,LILRB3,MTDH,Synaptic Long Term Depression,TCTN2	2	1	[Cancer, Cell Death and Survival, Organismal Injury and Abnormalities]
7	ABCD1,ACBD4,ANKRD13C,AUP1,CEPT1,CLPTM1L,DSTN,FAR1,FAR2,LMF2,LPCAT1,MON2,MTARC2,NCLN,PEX1,PEX11B,PEX12,PEX13,PEX16,PEX26,PEX3,PEX6,PLAAT3,PLD6,PUS1,RBM15,SLC39A14,TDRKH,TELO2,TMEM135,TMEM33,UBAC2,UBE3C,VPS13D,XPO7	1	1	[Cellular Assembly and Organization, Cellular Function and Maintenance, Developmental Disorder]
